# Supplementary material for: Crystal structure of (E)-4-{2-[4-(all­yloxy)phen­yl]diazen­yl}benzoic acid
Source: Acta Crystallogr Sect E Struct Rep Online. 2014 Nov 15;70(Pt 12):499–502. doi: 10.1107/S1600536814023745 (PMC4257410; doi:10.1107/S1600536814023745)
Supplement: Supplementary file 1 [file e-70-00499-sup1.cif]

##############################################################################
#                                                                            #
# This CIF contains the data in a paper accepted for publication in          #
# Acta Crystallographica Section E. It conforms to the requirements of       #
# Notes for Authors for Acta Crystallographica Section E, and has been       #
# peer reviewed under the auspices of the IUCr Commission on Journals.       #
#                                                                            #
# Full details of the Crystallographic Information File format               #
# are given in the paper "The Crystallographic Information File (CIF):       #
# a New Standard Archive File for Crystallography" by S. R. Hall, F. H.      #
# Allen and I. D. Brown [Acta Cryst. (1991), A47, 655-685].                  #
#                                                                            #
# The current version of the core CIF dictionary is obtainable from          #
# ftp://ftp.iucr.org/pub/cif_core.dic.                                       #
#                                                                            #
# Software is freely available for graphical display of the structure(s)     #
# in this CIF. For information consult the CIF software page                 #
# http://www.iucr.org/resources/cif/software.                                #
#                                                                            #
# This file may be used for bona fide research purposes within the           #
# scientific community so long as proper attribution is given to the journal # 
# article from which it was obtained.                                        #
#                                                                            #
##############################################################################
data_I
_audit_creation_method     SHELXL97
_journal_date_recd_electronic     2014-09-20
_journal_date_accepted     2014-10-28
_journal_name_full     'Acta Crystallographica, Section E'
_journal_year     2014
_journal_volume     70
_journal_issue     12
_journal_page_first     499
_journal_page_last     502
_journal_paper_category     GO
_journal_paper_doi     10.1107/S1600536814023745
_journal_coeditor_code     SU2790
_publ_contact_author_name     'Rahman, Md. Lutfor'
_publ_contact_author_address
;
University Malaysia Pahang, Faculty of Industrial Sciences and Technology,
26300 Gambang, Kuantan, Pahang, Malaysia
;
_publ_contact_author_email     'lutfor73@gmail.com'
_publ_contact_author_phone     '+6012 8393831'
_publ_section_title
;
Crystal structure of (<i>E</i>)-4-{2-[4-(allyloxy)phenyl]diazenyl}benzoic acid
;
loop_
    _publ_author_name
    _publ_author_address
    'Rahman, Md. Lutfor'
;
University Malaysia Pahang, Faculty of Industrial Sciences and Technology,
26300 Gambang, Kuantan, Pahang, Malaysia
;
    'Mohd. Yusoff, Mashitah'
;
University Malaysia Pahang, Faculty of Industrial Sciences and Technology,
26300 Gambang, Kuantan, Pahang, Malaysia
;
    'Ismail, Jamil'
;
University Malaysia Pahang, Faculty of Industrial Sciences and Technology,
26300 Gambang, Kuantan, Pahang, Malaysia
;
    'Huey Chong Kwong'
;
School of Chemical Sciences,
Universiti Sains Malaysia, 11800 USM, Penang, Malaysia
;
    'Ching Kheng Quah'
;
X-ray Crystallography Unit, School of Physics,
Universiti Sains Malaysia, 11800 USM, Penang, Malaysia
;
_publ_section_synopsis
;
The title compound has an <i>E</i> conformation about the azobenzene linkage and
the benzene rings are almost coplanar to one another [dihedral angle =
1.36(7)\%]. In the crystal, a combination of O---H...O and C---H...O hydrogen
bonds and C---H...\p interactions leads to the formation of slabs parallel to
(001).
;
_database_code_depnum_ccdc_archive     'CCDC 1031374'
_chemical_name_systematic
;
(<i>E</i>)-4-{2-[4-(Allyloxy)phenyl]diazenyl}benzoic acid
;
_chemical_name_common     ?
_chemical_formula_moiety     'C16 H14 N2 O3'
_chemical_formula_sum     'C16 H14 N2 O3'
_chemical_formula_iupac     'C16 H14 N2 O3'
_chemical_formula_weight     282.29
_chemical_melting_point     494
_symmetry_cell_setting     triclinic
_symmetry_space_group_name_H-M     'P -1'
_symmetry_space_group_name_Hall     '-P 1'
loop_
    _symmetry_equiv_pos_as_xyz
    'x, y, z'
    '-x, -y, -z'
_cell_length_a     5.0279(4)
_cell_length_b     8.9678(7)
_cell_length_c     15.9913(13)
_cell_angle_alpha     80.571(2)
_cell_angle_beta     83.874(2)
_cell_angle_gamma     88.371(2)
_cell_volume     707.19(10)
_cell_formula_units_Z     2
_cell_measurement_reflns_used     3848
_cell_measurement_theta_min     2.45
_cell_measurement_theta_max     27.35
_cell_measurement_temperature     294
_exptl_crystal_description     'plate'
_exptl_crystal_colour     'red'
_exptl_crystal_size_max     0.78
_exptl_crystal_size_mid     0.22
_exptl_crystal_size_min     0.09
_exptl_crystal_density_diffrn     1.326
_exptl_crystal_density_meas     ?
_exptl_crystal_density_method     'not measured'
_exptl_crystal_F_000     296
_exptl_absorpt_coefficient_mu     0.093
_exptl_absorpt_correction_type     multi-scan
_exptl_absorpt_process_details
;
(<i>SADABS</i>; Bruker, 2009)
;
_exptl_absorpt_correction_T_min     0.9309
_exptl_absorpt_correction_T_max     0.9918
_exptl_special_details     ?
_diffrn_ambient_temperature     294
_diffrn_radiation_type     MoK\a
_diffrn_radiation_wavelength     0.71073
_diffrn_radiation_source     'fine-focus sealed tube'
_diffrn_radiation_monochromator     graphite
_diffrn_measurement_device_type     'Bruker APEX DUO CCD area-detector'
_diffrn_measurement_method     '\f and \w scans'
_diffrn_detector_area_resol_mean     ?
_diffrn_reflns_number     12171
_diffrn_reflns_av_R_equivalents     0.0226
_diffrn_reflns_av_sigmaI/netI     0.0221
_diffrn_reflns_theta_min     1.30
_diffrn_reflns_theta_max     27.58
_diffrn_reflns_theta_full     27.58
_diffrn_measured_fraction_theta_max     0.995
_diffrn_measured_fraction_theta_full     0.995
_diffrn_reflns_limit_h_min     -6
_diffrn_reflns_limit_h_max     6
_diffrn_reflns_limit_k_min     -11
_diffrn_reflns_limit_k_max     11
_diffrn_reflns_limit_l_min     -20
_diffrn_reflns_limit_l_max     20
_diffrn_standards_number     0
_diffrn_standards_interval_count     .
_diffrn_standards_interval_time     .
_diffrn_standards_decay_%     ?
_refine_special_details
;
Refinement of <i>F</i>^2^ against ALL reflections. The weighted <i>R</i>-factor
<i>wR</i> and goodness of fit <i>S</i> are based on <i>F</i>^2^, conventional
<i>R</i>-factors <i>R</i> are based on <i>F</i>, with <i>F</i> set to zero for
negative <i>F</i>^2^. The threshold expression of <i>F</i>^2^ >
\s(<i>F</i>^2^) is used only for calculating <i>R</i>-factors(gt) <i>etc</i>.
and is not relevant to the choice of reflections for refinement.
<i>R</i>-factors based on <i>F</i>^2^ are statistically about twice as large
as those based on <i>F</i>, and <i>R</i>-factors based on ALL data will be
even larger.
;
_reflns_number_total     3276
_reflns_number_gt     2344
_reflns_threshold_expression     I>2sigma(I)
_refine_ls_structure_factor_coef     Fsqd
_refine_ls_matrix_type     full
_refine_ls_R_factor_all     0.0604
_refine_ls_R_factor_gt     0.0426
_refine_ls_wR_factor_gt     0.1193
_refine_ls_wR_factor_ref     0.1377
_refine_ls_goodness_of_fit_ref     1.039
_refine_ls_restrained_S_all     1.039
_refine_ls_number_reflns     3276
_refine_ls_number_parameters     211
_refine_ls_number_restraints     0
_refine_ls_hydrogen_treatment     constr
_refine_ls_weighting_scheme     calc
_refine_ls_weighting_details
         'calc w=1/[\s^2^(Fo^2^)+(0.0696P)^2^+0.0848P] where P=(Fo^2^+2Fc^2^)/3'
_atom_sites_solution_hydrogens     geom
_atom_sites_solution_primary     direct
_atom_sites_solution_secondary     difmap
_refine_ls_shift/su_max     0.000
_refine_ls_shift/su_mean     0.000
_refine_diff_density_max     0.243
_refine_diff_density_min     -0.162
_refine_ls_extinction_method     none
_refine_ls_extinction_coef     ?
loop_
    _atom_type_symbol
    _atom_type_description
    _atom_type_scat_dispersion_real
    _atom_type_scat_dispersion_imag
    _atom_type_scat_source
    'C' 'C' 0.0033 0.0016
                         'International Tables Vol C Tables 4.2.6.8 and 6.1.1.4'
    'H' 'H' 0.0000 0.0000
                         'International Tables Vol C Tables 4.2.6.8 and 6.1.1.4'
    'N' 'N' 0.0061 0.0033
                         'International Tables Vol C Tables 4.2.6.8 and 6.1.1.4'
    'O' 'O' 0.0106 0.0060
                         'International Tables Vol C Tables 4.2.6.8 and 6.1.1.4'
_computing_data_collection
;
APEX2 (Bruker, 2009)
;
_computing_cell_refinement
;
SAINT (Bruker, 2009)
;
_computing_data_reduction
;
SAINT (Bruker, 2009)
;
_computing_structure_solution
;
SHELXS97 (Sheldrick, 2008)
;
_computing_structure_refinement
;
SHELXL97 (Sheldrick, 2008)
;
_computing_molecular_graphics
;
Mercury (Macrae <i>et al.</i>,  2008)
;
_computing_publication_material
;
SHELXTL (Sheldrick, 2008) and PLATON (Spek, 2009)
;
loop_
    _atom_site_type_symbol
    _atom_site_label
    _atom_site_fract_x
    _atom_site_fract_y
    _atom_site_fract_z
    _atom_site_U_iso_or_equiv
    _atom_site_adp_type
    _atom_site_calc_flag
    _atom_site_refinement_flags
    _atom_site_occupancy
    _atom_site_symmetry_multiplicity
    _atom_site_disorder_assembly
    _atom_site_disorder_group
    O O1 1.26119(18) -0.00858(10) 0.39744(5) 0.0464(3) Uani d . 1 1 . .
    O O2 -0.234(5) 0.8701(17) -0.0212(8) 0.068(3) Uani d P 0.50 1 A 1
    O O3 -0.424(5) 0.940(2) 0.1072(12) 0.0525(17) Uani d P 0.50 1 A 1
    H H3 -0.5052 1.0045 0.0769 0.079 Uiso calc PR 0.50 1 A 1
    O O2X -0.392(5) 0.943(2) 0.0945(13) 0.062(3) Uani d P 0.50 1 A 2
    O O3X -0.267(5) 0.8749(16) -0.0231(8) 0.065(3) Uani d P 0.50 1 A 2
    H H3X -0.3393 0.9554 -0.0404 0.098 Uiso calc PR 0.50 1 A 2
    N N1 0.6027(2) 0.37818(12) 0.20184(7) 0.0442(3) Uani d . 1 1 . .
    N N2 0.4446(2) 0.45802(12) 0.24161(7) 0.0444(3) Uani d . 1 1 . .
    C C1 1.6508(4) -0.33243(19) 0.43299(12) 0.0807(6) Uani d . 1 1 . .
    H H1A 1.5953 -0.3863 0.3931 0.097 Uiso calc R 1 1 . .
    H H1B 1.7412 -0.3818 0.4775 0.097 Uiso calc R 1 1 . .
    C C2 1.6019(3) -0.18848(16) 0.42651(9) 0.0538(4) Uani d . 1 1 . .
    H H2A 1.6599 -0.1378 0.4674 0.065 Uiso calc R 1 1 . .
    C C3 1.4597(3) -0.09989(14) 0.35815(8) 0.0437(3) Uani d . 1 1 . .
    H H3A 1.5844 -0.0364 0.3182 0.052 Uiso calc R 1 1 . .
    H H3B 1.3758 -0.1671 0.3273 0.052 Uiso calc R 1 1 . .
    C C4 1.1092(2) 0.08615(13) 0.34590(7) 0.0373(3) Uani d . 1 1 . .
    C C5 1.1259(3) 0.09639(14) 0.25801(7) 0.0421(3) Uani d . 1 1 . .
    H H5A 1.2504 0.0384 0.2297 0.051 Uiso calc R 1 1 . .
    C C6 0.9539(3) 0.19454(14) 0.21297(8) 0.0438(3) Uani d . 1 1 . .
    H H6A 0.9626 0.2013 0.1541 0.053 Uiso calc R 1 1 . .
    C C7 0.7698(3) 0.28242(13) 0.25406(8) 0.0395(3) Uani d . 1 1 . .
    C C8 0.7558(3) 0.27159(14) 0.34268(8) 0.0434(3) Uani d . 1 1 . .
    H H8A 0.6323 0.3302 0.3709 0.052 Uiso calc R 1 1 . .
    C C9 0.9240(3) 0.17465(14) 0.38793(8) 0.0436(3) Uani d . 1 1 . .
    H H9A 0.9147 0.1678 0.4468 0.052 Uiso calc R 1 1 . .
    C C10 0.2754(3) 0.55478(13) 0.18998(8) 0.0412(3) Uani d . 1 1 . .
    C C11 0.2795(3) 0.56604(17) 0.10240(9) 0.0572(4) Uani d . 1 1 . .
    H H11A 0.3976 0.5065 0.0729 0.069 Uiso calc R 1 1 . .
    C C12 0.1078(3) 0.66589(17) 0.05898(9) 0.0579(4) Uani d . 1 1 . .
    H H12A 0.1103 0.6733 0.0002 0.069 Uiso calc R 1 1 . .
    C C13 -0.0685(3) 0.75530(14) 0.10282(8) 0.0427(3) Uani d . 1 1 A .
    C C14 -0.0730(3) 0.74195(15) 0.19032(8) 0.0463(3) Uani d . 1 1 . .
    H H14A -0.1914 0.8010 0.2201 0.056 Uiso calc R 1 1 . .
    C C15 0.0973(3) 0.64144(15) 0.23369(8) 0.0455(3) Uani d . 1 1 . .
    H H15A 0.0919 0.6322 0.2926 0.055 Uiso calc R 1 1 . .
    C C16 -0.2538(3) 0.86292(15) 0.05719(8) 0.0461(3) Uani d . 1 1 . .
loop_
    _atom_site_aniso_label
    _atom_site_aniso_U_11
    _atom_site_aniso_U_22
    _atom_site_aniso_U_33
    _atom_site_aniso_U_12
    _atom_site_aniso_U_13
    _atom_site_aniso_U_23
    O1 0.0458(5) 0.0547(5) 0.0370(4) 0.0192(4) -0.0066(4) -0.0037(4)
    O2 0.062(4) 0.097(5) 0.039(3) 0.042(3) -0.008(2) 0.009(3)
    O3 0.052(3) 0.062(3) 0.041(5) 0.029(2) 0.000(3) -0.009(3)
    O2X 0.067(7) 0.076(3) 0.041(4) 0.039(4) -0.006(4) -0.009(3)
    O3X 0.071(6) 0.079(4) 0.045(3) 0.045(3) -0.012(2) -0.012(3)
    N1 0.0475(6) 0.0424(6) 0.0412(6) 0.0075(5) -0.0088(5) -0.0013(4)
    N2 0.0459(6) 0.0442(6) 0.0423(6) 0.0092(5) -0.0089(5) -0.0032(4)
    C1 0.1015(15) 0.0604(10) 0.0731(11) 0.0305(10) -0.0072(10) 0.0038(8)
    C2 0.0522(8) 0.0555(8) 0.0526(8) 0.0157(7) -0.0097(6) -0.0056(6)
    C3 0.0425(7) 0.0438(7) 0.0446(6) 0.0098(5) -0.0055(5) -0.0081(5)
    C4 0.0359(6) 0.0389(6) 0.0359(6) 0.0044(5) -0.0062(5) -0.0020(5)
    C5 0.0418(7) 0.0462(7) 0.0372(6) 0.0100(5) -0.0021(5) -0.0067(5)
    C6 0.0482(8) 0.0497(7) 0.0324(6) 0.0071(6) -0.0062(5) -0.0031(5)
    C7 0.0411(7) 0.0372(6) 0.0391(6) 0.0038(5) -0.0081(5) -0.0011(5)
    C8 0.0464(7) 0.0426(6) 0.0410(6) 0.0123(5) -0.0040(5) -0.0088(5)
    C9 0.0472(7) 0.0497(7) 0.0339(6) 0.0105(6) -0.0060(5) -0.0072(5)
    C10 0.0414(7) 0.0389(6) 0.0425(6) 0.0045(5) -0.0097(5) -0.0014(5)
    C11 0.0620(9) 0.0640(9) 0.0432(7) 0.0305(7) -0.0043(6) -0.0079(6)
    C12 0.0668(10) 0.0678(9) 0.0360(6) 0.0298(8) -0.0064(6) -0.0039(6)
    C13 0.0418(7) 0.0426(7) 0.0421(6) 0.0094(5) -0.0067(5) -0.0028(5)
    C14 0.0465(8) 0.0483(7) 0.0448(7) 0.0132(6) -0.0061(6) -0.0110(5)
    C15 0.0492(8) 0.0498(7) 0.0383(6) 0.0073(6) -0.0093(5) -0.0076(5)
    C16 0.0440(8) 0.0490(7) 0.0436(7) 0.0149(6) -0.0046(6) -0.0048(6)
_geom_special_details
;
All e.s.d.'s (except the e.s.d. in the dihedral angle between two l.s. planes)
are estimated using the full covariance matrix. The cell e.s.d.'s are taken
into account individually in the estimation of e.s.d.'s in distances, angles
and torsion angles; correlations between e.s.d.'s in cell parameters are only
used when they are defined by crystal symmetry. An approximate (isotropic)
treatment of cell e.s.d.'s is used for estimating e.s.d.'s involving l.s.
planes.
;
loop_
    _geom_bond_atom_site_label_1
    _geom_bond_atom_site_label_2
    _geom_bond_site_symmetry_2
    _geom_bond_distance
    _geom_bond_publ_flag
    O1 C4 . 1.3613(14) ?
    O1 C3 . 1.4317(15) ?
    O2 C16 . 1.238(13) ?
    O3 C16 . 1.36(2) ?
    O3 H3 . 0.8200 ?
    O2X C16 . 1.18(2) ?
    O3X C16 . 1.280(14) ?
    O3X H3X . 0.8200 ?
    N1 N2 . 1.2481(16) ?
    N1 C7 . 1.4195(16) ?
    N2 C10 . 1.4254(16) ?
    C1 C2 . 1.297(2) ?
    C1 H1A . 0.9300 ?
    C1 H1B . 0.9300 ?
    C2 C3 . 1.4790(19) ?
    C2 H2A . 0.9300 ?
    C3 H3A . 0.9700 ?
    C3 H3B . 0.9700 ?
    C4 C5 . 1.3870(16) ?
    C4 C9 . 1.3956(17) ?
    C5 C6 . 1.3868(17) ?
    C5 H5A . 0.9300 ?
    C6 C7 . 1.3812(18) ?
    C6 H6A . 0.9300 ?
    C7 C8 . 1.3989(17) ?
    C8 C9 . 1.3700(18) ?
    C8 H8A . 0.9300 ?
    C9 H9A . 0.9300 ?
    C10 C15 . 1.3781(18) ?
    C10 C11 . 1.3855(19) ?
    C11 C12 . 1.3817(19) ?
    C11 H11A . 0.9300 ?
    C12 C13 . 1.3899(18) ?
    C12 H12A . 0.9300 ?
    C13 C14 . 1.3825(18) ?
    C13 C16 . 1.4813(18) ?
    C14 C15 . 1.3801(18) ?
    C14 H14A . 0.9300 ?
    C15 H15A . 0.9300 ?
loop_
    _geom_angle_atom_site_label_1
    _geom_angle_atom_site_label_2
    _geom_angle_atom_site_label_3
    _geom_angle_site_symmetry_1
    _geom_angle_site_symmetry_3
    _geom_angle
    _geom_angle_publ_flag
    C4 O1 C3 . . 117.90(9) ?
    C16 O3 H3 . . 109.5 ?
    C16 O3X H3X . . 109.5 ?
    N2 N1 C7 . . 114.00(10) ?
    N1 N2 C10 . . 114.63(10) ?
    C2 C1 H1A . . 120.0 ?
    C2 C1 H1B . . 120.0 ?
    H1A C1 H1B . . 120.0 ?
    C1 C2 C3 . . 124.08(15) ?
    C1 C2 H2A . . 118.0 ?
    C3 C2 H2A . . 118.0 ?
    O1 C3 C2 . . 107.64(10) ?
    O1 C3 H3A . . 110.2 ?
    C2 C3 H3A . . 110.2 ?
    O1 C3 H3B . . 110.2 ?
    C2 C3 H3B . . 110.2 ?
    H3A C3 H3B . . 108.5 ?
    O1 C4 C5 . . 124.57(11) ?
    O1 C4 C9 . . 115.09(10) ?
    C5 C4 C9 . . 120.33(11) ?
    C6 C5 C4 . . 118.92(11) ?
    C6 C5 H5A . . 120.5 ?
    C4 C5 H5A . . 120.5 ?
    C7 C6 C5 . . 121.13(11) ?
    C7 C6 H6A . . 119.4 ?
    C5 C6 H6A . . 119.4 ?
    C6 C7 C8 . . 119.40(11) ?
    C6 C7 N1 . . 116.43(11) ?
    C8 C7 N1 . . 124.16(11) ?
    C9 C8 C7 . . 120.02(11) ?
    C9 C8 H8A . . 120.0 ?
    C7 C8 H8A . . 120.0 ?
    C8 C9 C4 . . 120.20(11) ?
    C8 C9 H9A . . 119.9 ?
    C4 C9 H9A . . 119.9 ?
    C15 C10 C11 . . 119.92(12) ?
    C15 C10 N2 . . 114.92(11) ?
    C11 C10 N2 . . 125.15(12) ?
    C12 C11 C10 . . 119.87(12) ?
    C12 C11 H11A . . 120.1 ?
    C10 C11 H11A . . 120.1 ?
    C11 C12 C13 . . 120.24(12) ?
    C11 C12 H12A . . 119.9 ?
    C13 C12 H12A . . 119.9 ?
    C14 C13 C12 . . 119.40(12) ?
    C14 C13 C16 . . 119.70(11) ?
    C12 C13 C16 . . 120.89(11) ?
    C15 C14 C13 . . 120.30(12) ?
    C15 C14 H14A . . 119.9 ?
    C13 C14 H14A . . 119.9 ?
    C10 C15 C14 . . 120.24(12) ?
    C10 C15 H15A . . 119.9 ?
    C14 C15 H15A . . 119.9 ?
    O2X C16 O2 . . 123.9(14) ?
    O2X C16 O3X . . 117.6(15) ?
    O2 C16 O3X . . 8(2) ?
    O2X C16 O3 . . 7.0(19) ?
    O2 C16 O3 . . 128.6(14) ?
    O3X C16 O3 . . 121.9(13) ?
    O2X C16 C13 . . 120.1(11) ?
    O2 C16 C13 . . 115.8(10) ?
    O3X C16 C13 . . 122.3(9) ?
    O3 C16 C13 . . 115.6(9) ?
loop_
    _geom_torsion_atom_site_label_1
    _geom_torsion_atom_site_label_2
    _geom_torsion_atom_site_label_3
    _geom_torsion_atom_site_label_4
    _geom_torsion_site_symmetry_1
    _geom_torsion_site_symmetry_2
    _geom_torsion_site_symmetry_3
    _geom_torsion_site_symmetry_4
    _geom_torsion
    _geom_torsion_publ_flag
    C7 N1 N2 C10 . . . . -179.99(10) ?
    C4 O1 C3 C2 . . . . 178.33(11) ?
    C1 C2 C3 O1 . . . . 132.68(17) ?
    C3 O1 C4 C5 . . . . 2.60(19) ?
    C3 O1 C4 C9 . . . . -178.51(11) ?
    O1 C4 C5 C6 . . . . 178.13(11) ?
    C9 C4 C5 C6 . . . . -0.70(19) ?
    C4 C5 C6 C7 . . . . 0.6(2) ?
    C5 C6 C7 C8 . . . . -0.3(2) ?
    C5 C6 C7 N1 . . . . -179.63(11) ?
    N2 N1 C7 C6 . . . . -178.28(11) ?
    N2 N1 C7 C8 . . . . 2.47(19) ?
    C6 C7 C8 C9 . . . . 0.1(2) ?
    N1 C7 C8 C9 . . . . 179.33(12) ?
    C7 C8 C9 C4 . . . . -0.2(2) ?
    O1 C4 C9 C8 . . . . -178.46(11) ?
    C5 C4 C9 C8 . . . . 0.5(2) ?
    N1 N2 C10 C15 . . . . 178.98(11) ?
    N1 N2 C10 C11 . . . . -1.0(2) ?
    C15 C10 C11 C12 . . . . 1.0(2) ?
    N2 C10 C11 C12 . . . . -179.04(13) ?
    C10 C11 C12 C13 . . . . 0.1(3) ?
    C11 C12 C13 C14 . . . . -0.9(2) ?
    C11 C12 C13 C16 . . . . 179.98(14) ?
    C12 C13 C14 C15 . . . . 0.4(2) ?
    C16 C13 C14 C15 . . . . 179.59(12) ?
    C11 C10 C15 C14 . . . . -1.5(2) ?
    N2 C10 C15 C14 . . . . 178.60(11) ?
    C13 C14 C15 C10 . . . . 0.7(2) ?
    C14 C13 C16 O2X . . . . 4.5(14) ?
    C12 C13 C16 O2X . . . . -176.3(14) ?
    C14 C13 C16 O2 . . . . 178.8(10) ?
    C12 C13 C16 O2 . . . . -2.0(11) ?
    C14 C13 C16 O3X . . . . -176.7(11) ?
    C12 C13 C16 O3X . . . . 2.5(11) ?
    C14 C13 C16 O3 . . . . -1.5(10) ?
    C12 C13 C16 O3 . . . . 177.7(10) ?
loop_
    _geom_hbond_atom_site_label_D
    _geom_hbond_atom_site_label_H
    _geom_hbond_atom_site_label_A
    _geom_hbond_site_symmetry_A
    _geom_hbond_distance_DH
    _geom_hbond_distance_HA
    _geom_hbond_distance_DA
    _geom_hbond_angle_DHA
    _geom_hbond_publ_flag
    O3 H3 O2 2_475 0.82 1.90 2.71(3) 166 yes
    C6 H6A O2 2_665 0.93 2.59 3.367(15) 145 yes
    C3 H3A Cg1 1_655 0.97 2.66 3.504(2) 145 yes
_iucr_refine_instructions_details
;
TITL mo_c3acid_0m in P-1 (RT)
CELL  0.71073    5.0279    8.9678   15.9913    80.571    83.874    88.371
ZERR  2           0.0004    0.0007    0.0013     0.002     0.002     0.002
LATT   1
SFAC C H N O
UNIT 32 28 4 6
TEMP 21.000
SIZE 0.088 0.22 0.78
L.S. 10
BOND $H
FMAP 2 1 60
PLAN 20
OMIT 3 4 1
OMIT 3 0 9
ACTA
CONF
WGHT      0.0696      0.0848
FVAR       1.03989   0.50659
O1    4    1.261190   -0.008576    0.397442    11.00000    0.04579    0.05467 =
         0.03695   -0.00367   -0.00658    0.01920
PART 1
O2    4   -0.234344    0.870112   -0.021162    10.50000    0.06159    0.09663 =
         0.03853    0.00851   -0.00835    0.04190
O3    4   -0.423609    0.940172    0.107162    10.50000    0.05206    0.06207 =
         0.04085   -0.00887   -0.00033    0.02912
AFIX 147
H3    2   -0.505195    1.004538    0.076946    10.50000   -1.50000
AFIX   0
PART 2
O2X   4   -0.392487    0.942974    0.094510    10.50000    0.06728    0.07637 =
         0.04074   -0.00929   -0.00602    0.03929
O3X   4   -0.266833    0.874886   -0.023115    10.50000    0.07103    0.07881 =
         0.04486   -0.01217   -0.01213    0.04500
AFIX 147
H3X   2   -0.339251    0.955458   -0.040441    10.50000   -1.50000
AFIX   0
PART 0
N1    3    0.602693    0.378184    0.201838    11.00000    0.04748    0.04237 =
         0.04123   -0.00131   -0.00877    0.00747
N2    3    0.444593    0.458024    0.241606    11.00000    0.04587    0.04416 =
         0.04230   -0.00324   -0.00887    0.00918
C1    1    1.650751   -0.332427    0.432988    11.00000    0.10149    0.06042 =
         0.07314    0.00385   -0.00717    0.03048
AFIX  93
H1A   2    1.595322   -0.386302    0.393085    11.00000   -1.20000
H1B   2    1.741233   -0.381802    0.477538    11.00000   -1.20000
AFIX   0
C2    1    1.601881   -0.188477    0.426511    11.00000    0.05225    0.05548 =
         0.05263   -0.00565   -0.00966    0.01565
AFIX  43
H2A   2    1.659855   -0.137773    0.467400    11.00000   -1.20000
AFIX   0
C3    1    1.459685   -0.099891    0.358148    11.00000    0.04253    0.04377 =
         0.04462   -0.00814   -0.00546    0.00984
AFIX  23
H3A   2    1.584419   -0.036379    0.318232    11.00000   -1.20000
H3B   2    1.375758   -0.167131    0.327323    11.00000   -1.20000
AFIX   0
C4    1    1.109198    0.086153    0.345904    11.00000    0.03590    0.03886 =
         0.03589   -0.00199   -0.00618    0.00436
C5    1    1.125907    0.096395    0.258013    11.00000    0.04184    0.04619 =
         0.03717   -0.00673   -0.00207    0.00999
AFIX  43
H5A   2    1.250423    0.038394    0.229749    11.00000   -1.20000
AFIX   0
C6    1    0.953904    0.194538    0.212970    11.00000    0.04821    0.04966 =
         0.03237   -0.00308   -0.00617    0.00714
AFIX  43
H6A   2    0.962643    0.201294    0.154086    11.00000   -1.20000
AFIX   0
C7    1    0.769849    0.282418    0.254059    11.00000    0.04107    0.03715 =
         0.03914   -0.00114   -0.00812    0.00381
C8    1    0.755817    0.271587    0.342684    11.00000    0.04645    0.04263 =
         0.04095   -0.00875   -0.00404    0.01227
AFIX  43
H8A   2    0.632296    0.330206    0.370894    11.00000   -1.20000
AFIX   0
C9    1    0.923992    0.174649    0.387933    11.00000    0.04717    0.04973 =
         0.03386   -0.00722   -0.00598    0.01054
AFIX  43
H9A   2    0.914710    0.167794    0.446832    11.00000   -1.20000
AFIX   0
C10   1    0.275381    0.554784    0.189977    11.00000    0.04140    0.03888 =
         0.04250   -0.00138   -0.00974    0.00445
C11   1    0.279484    0.566044    0.102395    11.00000    0.06203    0.06399 =
         0.04323   -0.00787   -0.00434    0.03049
AFIX  43
H11A  2    0.397568    0.506512    0.072887    11.00000   -1.20000
AFIX   0
C12   1    0.107810    0.665886    0.058982    11.00000    0.06680    0.06784 =
         0.03597   -0.00390   -0.00644    0.02983
AFIX  43
H12A  2    0.110268    0.673287    0.000213    11.00000   -1.20000
AFIX   0
C13   1   -0.068549    0.755302    0.102821    11.00000    0.04179    0.04265 =
         0.04212   -0.00277   -0.00669    0.00941
C14   1   -0.073042    0.741947    0.190325    11.00000    0.04649    0.04829 =
         0.04478   -0.01104   -0.00614    0.01320
AFIX  43
H14A  2   -0.191376    0.800954    0.220100    11.00000   -1.20000
AFIX   0
C15   1    0.097289    0.641441    0.233691    11.00000    0.04917    0.04978 =
         0.03829   -0.00763   -0.00933    0.00728
AFIX  43
H15A  2    0.091863    0.632162    0.292629    11.00000   -1.20000
AFIX   0
C16   1   -0.253780    0.862917    0.057193    11.00000    0.04399    0.04896 =
         0.04365   -0.00477   -0.00458    0.01492
HKLF 4
REM  mo_c3acid_0m in P-1 (RT)
REM R1 =  0.0426 for   2344 Fo > 4sig(Fo)  and  0.0604 for all   3276 data
REM    211 parameters refined using      0 restraints
END
;
