# Supplementary material for: Crystal structure of (E)-4-{2-[4-(all­yloxy)phen­yl]diazen­yl}benzoic acid
Source: Acta Crystallogr Sect E Struct Rep Online. 2014 Nov 15;70(Pt 12):499–502. doi: 10.1107/S1600536814023745 (PMC4257410; doi:10.1107/S1600536814023745)
Supplement: Supplementary file 2 [file e-70-00499-Isup2.hkl]

# 
# h,k,l, Fc-squared, Fo-squared, sigma(Fo-squared) and status flag 
# 
data_I
_shelx_title ' mo_c3acid_0m in P-1 (RT)' 
_shelx_refln_list_code          4 
_shelx_F_calc_maximum       98.60 
_exptl_crystal_F_000       296.00 
_reflns_d_resolution_high  0.7676 
 
loop_ 
 _symmetry_equiv_pos_as_xyz 
 'x, y, z' 
 '-x, -y, -z' 
 
_cell_length_a     5.0279 
_cell_length_b     8.9678 
_cell_length_c    15.9913 
_cell_angle_alpha  80.571 
_cell_angle_beta   83.874 
_cell_angle_gamma  88.371 
 
_shelx_F_squared_multiplier     1.000 
 
loop_ 
 _refln_index_h 
 _refln_index_k 
 _refln_index_l 
 _refln_F_squared_calc 
 _refln_F_squared_meas 
 _refln_F_squared_sigma 
 _refln_observed_status 
   1   0   0       32.47       30.73      1.22 o 
   3   0   0        7.66        6.09      0.98 o 
   4   0   0        1.53        1.25      0.77 o 
   5   0   0       24.42       27.44      1.68 o 
   6   0   0      115.81      112.02      5.76 o 
  -6   1   0        2.96        2.23      0.91 o 
  -5   1   0        7.99        8.72      1.67 o 
  -4   1   0        1.24        0.05      0.59 o 
  -3   1   0        1.30        0.73      0.37 o 
  -2   1   0      181.52      172.17      5.03 o 
  -1   1   0       78.60       82.20      2.36 o 
   0   1   0      627.46      622.52      5.64 o 
   1   1   0      123.11      142.30      2.00 o 
   2   1   0       34.97       29.69      1.35 o 
   3   1   0       43.05       52.66      2.31 o 
   4   1   0        1.30        0.35      0.40 o 
   5   1   0        2.92        4.27      1.28 o 
   6   1   0        0.09        0.16      0.31 o 
  -6   2   0        0.02        0.61      1.14 o 
  -5   2   0        0.92       -0.16      1.10 o 
  -4   2   0        7.14        5.50      1.98 o 
  -3   2   0       42.11       38.42      1.55 o 
  -2   2   0       18.30       20.46      0.44 o 
  -1   2   0      129.21      124.84      1.54 o 
   0   2   0      125.25      127.48      1.23 o 
   1   2   0     8929.65     8911.76    101.33 o 
   2   2   0      175.59      174.90      2.34 o 
   3   2   0        1.93        2.89      0.24 o 
   4   2   0        1.91        1.79      0.23 o 
   5   2   0        0.03       -0.14      0.37 o 
   6   2   0        7.05        5.93      0.76 o 
  -6   3   0        0.03        0.17      0.29 o 
  -5   3   0        0.15       -0.06      0.52 o 
  -4   3   0      135.66      138.48      2.71 o 
  -3   3   0       22.48       23.83      0.77 o 
  -2   3   0       12.38       14.57      0.76 o 
  -1   3   0      114.73      117.83      1.33 o 
   0   3   0        0.00       -0.06      0.06 o 
   1   3   0      185.99      185.82      2.15 o 
   2   3   0      157.62      165.22      2.20 o 
   3   3   0       10.62       12.94      0.49 o 
   4   3   0        3.93        4.30      1.23 o 
   5   3   0        1.23        0.86      0.40 o 
   6   3   0        0.12       -0.09      0.43 o 
  -6   4   0        1.42        2.56      1.00 o 
  -5   4   0        0.01       -0.28      0.28 o 
  -4   4   0      238.42      249.94      5.30 o 
  -3   4   0       64.00       63.34      1.72 o 
  -2   4   0        0.02        0.00      0.10 o 
  -1   4   0      127.26      131.31      1.15 o 
   0   4   0      114.16      116.12      1.21 o 
   1   4   0        4.57        3.70      0.19 o 
   2   4   0       45.33       49.18      1.36 o 
   3   4   0        1.19        0.09      0.18 o 
   4   4   0        0.25        0.30      0.49 o 
   5   4   0        4.28        3.59      0.69 o 
   6   4   0        0.01        0.14      0.65 o 
  -5   5   0        0.58        0.34      0.57 o 
  -4   5   0        0.17       -0.37      0.37 o 
  -3   5   0     1650.25     1630.42     27.70 o 
  -2   5   0      167.03      155.34      1.99 o 
  -1   5   0       38.86       41.32      0.66 o 
   0   5   0       15.23       16.30      0.54 o 
   1   5   0       27.17       28.98      0.52 o 
   2   5   0       26.58       22.82      0.76 o 
   3   5   0      182.32      174.50      4.28 o 
   4   5   0        1.72        1.89      0.57 o 
   5   5   0        3.21        2.22      0.64 o 
  -5   6   0        0.12        0.17      0.62 o 
  -4   6   0        7.42        7.44      0.93 o 
  -3   6   0        0.44        0.00      0.40 o 
  -2   6   0       75.30       75.10      1.70 o 
  -1   6   0        4.14        3.79      0.27 o 
   0   6   0        8.80       12.36      0.41 o 
   1   6   0        0.07       -0.01      0.09 o 
   2   6   0        4.85        4.08      0.29 o 
   3   6   0       89.45       86.40      1.96 o 
   4   6   0        2.10        1.98      0.63 o 
   5   6   0        1.13        0.26      0.59 o 
  -5   7   0        6.03        6.90      1.12 o 
  -4   7   0        8.36        8.65      1.67 o 
  -3   7   0        5.16        3.88      0.74 o 
  -2   7   0     1197.11     1177.79     16.31 o 
  -1   7   0       32.20       36.20      0.69 o 
   0   7   0        2.67        3.06      0.25 o 
   1   7   0        1.95        1.77      0.26 o 
   2   7   0        0.92        1.17      0.33 o 
   3   7   0        2.04        0.28      0.31 o 
   4   7   0      155.32      141.10      4.28 o 
   5   7   0        0.50        1.26      0.84 o 
  -4   8   0       14.97       14.41      1.54 o 
  -3   8   0        0.12       -0.23      0.49 o 
  -2   8   0       16.00       14.75      1.14 o 
  -1   8   0        5.12        5.66      0.63 o 
   0   8   0        0.12        0.19      0.17 o 
   1   8   0       38.18       39.04      0.91 o 
   2   8   0        0.00       -0.05      0.19 o 
   3   8   0        0.74        0.49      0.37 o 
   4   8   0        0.32        0.25      0.61 o 
  -4   9   0       13.18       15.78      2.11 o 
  -3   9   0        3.36        2.84      0.86 o 
  -2   9   0        2.17        1.66      0.47 o 
  -1   9   0        0.00        0.93      0.39 o 
   0   9   0        6.33        6.11      0.53 o 
   1   9   0        0.30       -0.23      0.23 o 
   2   9   0        0.00       -0.02      0.23 o 
   3   9   0        0.01        0.06      0.41 o 
   4   9   0        0.07        0.08      0.76 o 
  -3  10   0       14.77       14.97      2.37 o 
  -2  10   0        0.03       -0.06      0.40 o 
  -1  10   0        4.02        4.73      0.48 o 
   0  10   0        1.98        3.53      0.47 o 
   1  10   0        4.25        4.64      0.54 o 
   2  10   0        0.28       -0.12      0.29 o 
   3  10   0        0.01       -0.07      0.39 o 
  -1  11   0        0.01        0.85      0.56 o 
   0  11   0       50.08       61.03      1.68 o 
   1  11   0        2.14        2.47      0.48 o 
   2  11   0        0.10       -0.41      0.41 o 
  -1 -11   1        0.55        0.90      0.53 o 
   0 -11   1        0.21        0.94      0.41 o 
   1 -11   1        0.26        1.15      0.61 o 
  -3 -10   1        1.22        0.93      0.50 o 
  -2 -10   1        9.01        7.86      0.64 o 
  -1 -10   1        0.12       -0.23      0.32 o 
   0 -10   1      113.53      120.86      2.29 o 
   1 -10   1        0.00        0.02      0.28 o 
   2 -10   1        0.31       -0.41      0.41 o 
   3 -10   1        5.90        4.92      1.13 o 
  -4  -9   1        0.07        0.08      1.14 o 
  -3  -9   1        0.03       -0.44      0.55 o 
  -2  -9   1        7.56        5.19      0.46 o 
  -1  -9   1        1.47        0.91      0.29 o 
   0  -9   1       11.96       10.88      0.69 o 
   1  -9   1       78.45       82.81      2.20 o 
   2  -9   1        0.45        0.65      0.39 o 
   3  -9   1        6.13        6.13      1.17 o 
  -4  -8   1        0.04        0.17      0.67 o 
  -3  -8   1        1.99        2.05      0.62 o 
  -2  -8   1        1.49        1.37      0.36 o 
  -1  -8   1       28.47       28.00      0.79 o 
   0  -8   1       11.09       10.92      0.55 o 
   1  -8   1       78.16       80.68      1.44 o 
   2  -8   1        0.03        0.16      0.33 o 
   3  -8   1        0.03        0.36      0.56 o 
   4  -8   1       15.58       16.65      1.66 o 
  -5  -7   1        0.04        0.38      0.70 o 
  -4  -7   1        3.67        2.02      0.88 o 
  -3  -7   1        0.03       -0.03      0.29 o 
  -2  -7   1        2.83        3.16      0.30 o 
  -1  -7   1       16.23       15.07      0.57 o 
   0  -7   1        0.09        0.08      0.14 o 
   1  -7   1        4.59        4.27      0.32 o 
   2  -7   1      226.83      215.95      3.87 o 
   3  -7   1        0.25       -0.05      0.39 o 
   4  -7   1       11.14        9.01      1.55 o 
   5  -7   1       22.74       23.27      2.59 o 
  -5  -6   1        1.91        2.46      0.92 o 
  -4  -6   1        0.25        0.47      0.53 o 
  -3  -6   1        3.15        4.27      0.48 o 
  -2  -6   1        0.67        0.88      0.18 o 
  -1  -6   1       25.48       27.37      0.62 o 
   0  -6   1      141.81      144.51      1.61 o 
   1  -6   1        0.61        0.94      0.15 o 
   2  -6   1        5.71        6.44      0.54 o 
   3  -6   1       12.56       10.19      1.44 o 
   4  -6   1        4.60        4.32      0.77 o 
   5  -6   1       31.07       35.01      3.68 o 
  -5  -5   1        0.71        0.45      0.51 o 
  -4  -5   1        0.00       -0.33      0.33 o 
  -3  -5   1      567.50      567.34      6.84 o 
  -2  -5   1        3.12        4.37      0.41 o 
  -1  -5   1        2.52        2.78      0.20 o 
   0  -5   1       55.94       56.77      0.86 o 
   1  -5   1        5.19        5.82      0.29 o 
   2  -5   1       24.92       24.92      0.79 o 
   3  -5   1      416.13      398.84      7.88 o 
   4  -5   1        9.78       10.57      0.98 o 
   5  -5   1       13.61       15.69      1.20 o 
  -6  -4   1        0.18        0.72      0.57 o 
  -5  -4   1       16.34       15.36      1.34 o 
  -4  -4   1       10.79       10.66      1.74 o 
  -3  -4   1        8.07        9.24      1.58 o 
  -2  -4   1       72.89       72.62      1.05 o 
  -1  -4   1       16.98       15.84      0.39 o 
   0  -4   1      100.51      102.01      1.18 o 
   1  -4   1      285.54      334.51      2.81 o 
   2  -4   1       19.98       20.20      1.06 o 
   3  -4   1        8.18        5.83      2.06 o 
   4  -4   1       32.58       33.24      1.89 o 
   5  -4   1        1.61        1.61      0.48 o 
   6  -4   1        2.74        3.37      0.90 o 
  -6  -3   1        0.88        0.34      0.47 o 
  -5  -3   1        0.30       -0.32      0.32 o 
  -4  -3   1       33.73       36.03      1.50 o 
  -3  -3   1        6.73        5.77      0.59 o 
  -2  -3   1     3394.19     3475.87     34.56 o 
  -1  -3   1      127.81      120.52      1.71 o 
   0  -3   1      158.35      164.18      1.63 o 
   1  -3   1      292.67      313.83      7.12 o 
   2  -3   1       82.82       97.81      1.67 o 
   3  -3   1      101.27       79.00     12.44 o 
   4  -3   1     1344.61     1343.16     18.15 o 
   5  -3   1        0.15        0.11      0.22 o 
   6  -3   1        0.09       -0.07      0.28 o 
  -6  -2   1        0.37       -0.02      0.41 o 
  -5  -2   1        0.24        0.34      0.31 o 
  -4  -2   1        5.08        5.22      0.64 o 
  -3  -2   1       22.74       24.62      0.66 o 
  -2  -2   1       63.33       66.13      1.71 o 
  -1  -2   1     1073.55     1098.89      9.88 o 
   0  -2   1      247.72      241.54      2.18 o 
   1  -2   1      333.02      351.95      3.64 o 
   2  -2   1      341.38      355.41      4.88 o 
   3  -2   1        1.34        1.17      0.47 o 
   4  -2   1       85.26       86.06      4.17 o 
   5  -2   1       73.68       78.71      2.95 o 
   6  -2   1        0.08        0.65      1.09 o 
  -6  -1   1        0.00        0.17      0.33 o 
  -5  -1   1        3.02        3.83      0.59 o 
  -4  -1   1        0.06        0.07      0.13 o 
  -3  -1   1        3.68        3.67      0.71 o 
  -2  -1   1      101.20       92.23      1.58 o 
  -1  -1   1      119.78      130.67      1.31 o 
   0  -1   1      180.41      169.49      1.61 o 
   1  -1   1       16.16       13.44      0.36 o 
   2  -1   1       36.98       39.78      1.69 o 
   4  -1   1       32.85       34.31      2.43 o 
   5  -1   1      249.56      260.81      6.29 o 
   6  -1   1        1.84        1.02      1.08 o 
  -6   0   1       81.37       77.45      4.77 o 
  -5   0   1        7.86       11.66      1.75 o 
  -4   0   1        0.59        0.59      0.60 o 
  -3   0   1       14.28       12.79      1.02 o 
  -2   0   1       19.69        7.55      0.92 o 
  -1   0   1      198.02      195.15      3.64 o 
   0   0   1      349.80      267.66     16.88 o 
   1   0   1      224.65      211.46      5.44 o 
   4   0   1       14.26       15.71      1.26 o 
   5   0   1        4.81        4.80      0.97 o 
   6   0   1       50.65       52.03      3.73 o 
  -6   1   1        2.10        2.31      1.31 o 
  -5   1   1       10.90       10.76      1.83 o 
  -4   1   1        5.34        6.45      0.85 o 
  -3   1   1       42.52       40.25      1.59 o 
  -2   1   1      398.83      417.97     11.02 o 
  -1   1   1       34.83       36.48      0.54 o 
   0   1   1      434.32      443.71      3.78 o 
   1   1   1      442.37      458.93      6.17 o 
   2   1   1       81.06       73.21      2.82 o 
   3   1   1      130.59      119.84      4.46 o 
   4   1   1        4.36        5.13      1.69 o 
   5   1   1        3.75        3.83      1.22 o 
   6   1   1        0.53        0.67      0.37 o 
  -6   2   1        1.10        1.77      1.26 o 
  -5   2   1      561.28      588.88     16.97 o 
  -4   2   1       52.85       55.86      2.21 o 
  -3   2   1        5.72        6.74      0.76 o 
  -2   2   1       25.95       33.17      0.79 o 
  -1   2   1       94.41       90.58      1.17 o 
   0   2   1       70.78       79.03      0.77 o 
   2   2   1       16.54       16.83      0.52 o 
   3   2   1       30.02       31.00      0.69 o 
   4   2   1        5.75        6.31      0.36 o 
   5   2   1        2.22        2.10      0.41 o 
   6   2   1        2.28        2.13      0.53 o 
  -6   3   1        1.36        1.59      0.52 o 
  -5   3   1       10.09       11.85      0.73 o 
  -4   3   1        0.01        0.12      0.48 o 
  -3   3   1        1.31        1.93      0.28 o 
  -2   3   1      266.87      278.21      4.07 o 
  -1   3   1      113.37      123.63      1.48 o 
   0   3   1       19.93       22.17      0.36 o 
   1   3   1        0.29        0.16      0.08 o 
   2   3   1        1.15        0.42      0.15 o 
   3   3   1        0.21        0.18      0.14 o 
   4   3   1        0.55        0.69      0.31 o 
   5   3   1        1.46        1.96      0.52 o 
   6   3   1        0.26        0.45      0.51 o 
  -6   4   1        9.00       10.69      1.86 o 
  -5   4   1        2.37        2.16      0.85 o 
  -4   4   1      301.78      311.30      5.25 o 
  -3   4   1       58.42       58.91      1.68 o 
  -2   4   1       40.56       36.74      1.96 o 
  -1   4   1       15.61       14.97      0.35 o 
   0   4   1       12.86       14.14      0.32 o 
   1   4   1        2.57        4.47      0.20 o 
   2   4   1     4238.52     4187.82     37.54 o 
   4   4   1        0.11       -0.15      0.30 o 
   5   4   1        0.28        0.31      0.42 o 
   6   4   1        0.15       -0.35      0.45 o 
  -5   5   1        0.86        1.35      0.54 o 
  -4   5   1        3.84        2.63      0.57 o 
  -3   5   1        4.01        2.48      0.86 o 
  -2   5   1        1.35        1.73      0.21 o 
  -1   5   1        3.82        4.02      0.20 o 
   0   5   1       22.20       20.26      0.46 o 
   1   5   1        0.54        0.16      0.09 o 
   2   5   1       87.03       86.57      1.97 o 
   3   5   1      112.30      107.20      3.05 o 
   4   5   1        0.12        0.73      0.45 o 
   5   5   1        2.74        3.51      0.81 o 
  -5   6   1        0.17       -0.27      0.67 o 
  -4   6   1        0.47        0.42      0.56 o 
  -3   6   1      115.43      122.34      3.42 o 
  -2   6   1        0.21        0.09      0.17 o 
  -1   6   1        5.21        5.86      0.33 o 
   0   6   1       15.95       15.80      0.43 o 
   1   6   1       16.19       17.75      0.49 o 
   2   6   1        2.39        2.42      0.24 o 
   3   6   1       38.18       33.56      1.88 o 
   4   6   1        2.75        2.01      0.64 o 
   5   6   1        0.06        0.79      0.61 o 
  -5   7   1        1.74        1.18      0.83 o 
  -4   7   1        2.81        1.79      0.75 o 
  -3   7   1        0.67       -0.08      0.43 o 
  -2   7   1      483.02      482.14      7.34 o 
  -1   7   1       78.95       76.07      1.09 o 
   0   7   1        4.17        3.40      0.26 o 
   1   7   1        2.53        3.38      0.31 o 
   2   7   1        5.18        5.91      0.37 o 
   3   7   1        0.14       -0.03      0.28 o 
   4   7   1        1.43        1.07      0.74 o 
   5   7   1        0.46        0.97      0.68 o 
  -4   8   1        7.33        5.85      1.06 o 
  -3   8   1        1.62        1.77      0.67 o 
  -2   8   1       55.20       55.38      1.65 o 
  -1   8   1       41.50       42.20      0.96 o 
   0   8   1        0.81        0.74      0.19 o 
   1   8   1        0.18       -0.06      0.21 o 
   2   8   1        1.70        1.39      0.26 o 
   3   8   1        0.05        0.27      0.35 o 
   4   8   1       21.22       25.12      2.42 o 
  -4   9   1        0.28       -0.63      0.69 o 
  -3   9   1        1.12        1.29      0.70 o 
  -2   9   1        0.13        0.06      0.36 o 
  -1   9   1      663.38      667.75      7.46 o 
   0   9   1       24.50       27.89      0.95 o 
   1   9   1        0.04       -0.22      0.22 o 
   2   9   1        0.81        0.62      0.27 o 
   3   9   1        0.00       -0.24      0.37 o 
   4   9   1        0.78       -0.27      0.69 o 
  -3  10   1        0.15       -0.60      0.72 o 
  -2  10   1        0.37        0.60      0.45 o 
  -1  10   1        0.02        0.29      0.27 o 
   0  10   1        0.74        1.03      0.36 o 
   1  10   1        0.01       -0.29      0.29 o 
   2  10   1        6.21        5.84      0.55 o 
   3  10   1        1.22        1.54      0.48 o 
  -1  11   1        0.65        0.97      0.55 o 
   0  11   1       48.40       59.63      1.60 o 
   1  11   1        5.19        4.47      0.70 o 
   2  11   1        0.05       -0.37      0.59 o 
  -1 -11   2        0.00        0.43      0.39 o 
   0 -11   2        1.40        1.37      0.60 o 
   1 -11   2        0.00       -0.46      0.47 o 
  -2 -10   2        0.03        0.00      0.43 o 
  -1 -10   2        0.52        0.91      0.46 o 
   0 -10   2        0.59        0.98      0.35 o 
   1 -10   2        1.01        1.68      0.37 o 
   2 -10   2        0.06        0.15      0.60 o 
  -3  -9   2        0.00        0.27      0.44 o 
  -2  -9   2       35.58       33.90      0.92 o 
  -1  -9   2        2.48        1.85      0.38 o 
   0  -9   2        0.09        0.46      0.29 o 
   1  -9   2        4.85        4.39      0.53 o 
   2  -9   2        0.01       -0.08      0.35 o 
   3  -9   2        5.99        4.03      0.99 o 
  -4  -8   2        1.51        2.79      0.91 o 
  -3  -8   2        0.08       -0.29      0.31 o 
  -2  -8   2        5.72        5.12      0.43 o 
  -1  -8   2       26.79       23.90      0.99 o 
   0  -8   2        2.76        2.69      0.33 o 
   1  -8   2      195.74      191.00      2.63 o 
   2  -8   2        7.94        8.02      0.75 o 
   3  -8   2        1.95        2.69      0.82 o 
   4  -8   2       18.45       21.32      1.88 o 
  -5  -7   2        0.03       -0.54      0.54 o 
  -4  -7   2       15.81       16.69      1.63 o 
  -3  -7   2        4.95        4.10      0.56 o 
  -2  -7   2        1.95        2.41      0.44 o 
  -1  -7   2      103.80       99.93      1.55 o 
   0  -7   2       20.72       18.42      0.59 o 
   1  -7   2       14.80       15.73      0.56 o 
   2  -7   2        3.14        2.64      0.70 o 
   3  -7   2        1.83        1.99      0.64 o 
   4  -7   2       10.78       11.97      1.32 o 
   5  -7   2       26.07       30.75      2.01 o 
  -5  -6   2        0.06        0.25      0.59 o 
  -4  -6   2        4.28        3.93      0.90 o 
  -3  -6   2        2.53        3.21      0.59 o 
  -2  -6   2       11.34       11.90      0.45 o 
  -1  -6   2       26.86       27.78      0.72 o 
   0  -6   2      346.57      348.97      3.24 o 
   1  -6   2        7.83        6.27      0.34 o 
   2  -6   2      284.17      275.32      5.20 o 
   3  -6   2        0.31        0.12      0.44 o 
   4  -6   2        0.00        0.37      0.53 o 
   5  -6   2        8.94       10.12      1.18 o 
  -5  -5   2        0.06        0.10      0.53 o 
  -4  -5   2        0.52        0.14      0.40 o 
  -3  -5   2       20.14       21.84      0.60 o 
  -2  -5   2        5.39        4.96      0.44 o 
  -1  -5   2       65.81       69.40      1.16 o 
   0  -5   2      260.26      262.75      2.83 o 
   1  -5   2        0.00        0.04      0.08 o 
   2  -5   2        4.63        5.43      0.32 o 
   3  -5   2      476.00      462.37     11.76 o 
   4  -5   2        2.79        3.79      0.98 o 
   5  -5   2        9.89        9.16      0.99 o 
  -5  -4   2       13.02       13.07      1.55 o 
  -4  -4   2        8.97        9.22      0.94 o 
  -3  -4   2        1.81        1.25      0.44 o 
  -2  -4   2        3.74        3.39      0.25 o 
  -1  -4   2        0.15        0.05      0.09 o 
   0  -4   2      153.60      161.81      1.70 o 
   1  -4   2       13.17       11.68      0.27 o 
   2  -4   2        1.43        1.21      0.21 o 
   3  -4   2        0.76       -0.13      0.25 o 
   4  -4   2        0.42       -0.09      0.41 o 
   5  -4   2        4.10        3.63      0.59 o 
   6  -4   2       14.34       14.73      1.12 o 
  -6  -3   2        0.32       -0.29      0.48 o 
  -5  -3   2        1.55        1.88      0.57 o 
  -4  -3   2        0.01        0.01      0.51 o 
  -3  -3   2        0.08       -0.05      0.14 o 
  -2  -3   2      581.15      638.87      6.54 o 
  -1  -3   2       55.42       53.57      0.75 o 
   0  -3   2        4.42        4.65      0.23 o 
   1  -3   2      219.97      242.20      2.17 o 
   2  -3   2        8.46        8.22      0.36 o 
   3  -3   2       29.75       33.70      1.92 o 
   4  -3   2       13.96       15.69      0.88 o 
   5  -3   2        2.64        2.06      0.38 o 
   6  -3   2        6.96        6.68      0.66 o 
  -6  -2   2        0.13       -0.33      0.38 o 
  -5  -2   2        3.91        5.67      0.70 o 
  -4  -2   2      190.42      194.93      5.30 o 
  -3  -2   2       61.92       63.15      1.59 o 
  -2  -2   2       14.20       12.41      0.40 o 
  -1  -2   2       13.36       11.37      0.37 o 
   0  -2   2        1.56        2.26      0.16 o 
   1  -2   2      741.17      797.30     12.62 o 
   2  -2   2      770.51      884.90     14.16 o 
   3  -2   2       39.68       41.97      1.23 o 
   4  -2   2       15.99       19.96      1.63 o 
   5  -2   2       23.26       21.29      2.72 o 
   6  -2   2        0.10        1.16      1.19 o 
  -6  -1   2        1.74        2.06      0.51 o 
  -5  -1   2        2.21        1.48      0.36 o 
  -4  -1   2       10.96       11.40      0.45 o 
  -3  -1   2      163.13      171.21      2.87 o 
  -2  -1   2      286.43      255.56      3.26 o 
   0  -1   2        7.00        6.47      0.14 o 
   1  -1   2      195.78      200.84      2.18 o 
   2  -1   2      590.59      597.08     14.69 o 
   3  -1   2       43.01       52.60      2.38 o 
   4  -1   2       24.32       25.67      1.91 o 
   5  -1   2      267.53      271.08      6.45 o 
   6  -1   2        0.16       -0.67      0.96 o 
  -6   0   2        3.03        3.39      0.50 o 
  -5   0   2        2.75        3.44      0.48 o 
  -4   0   2       18.77       21.48      1.31 o 
  -3   0   2       21.70       28.24      1.32 o 
  -2   0   2      465.51      453.73      8.32 o 
  -1   0   2      114.31      111.68      1.47 o 
   0   0   2      918.90      892.99      7.00 o 
   1   0   2      376.53      364.07      4.86 o 
   2   0   2      228.02      228.76      6.36 o 
   3   0   2      345.90      371.28     10.28 o 
   4   0   2        0.85        0.18      0.50 o 
   5   0   2       16.16       19.47      1.65 o 
   6   0   2        1.68        2.76      1.31 o 
  -6   1   2        0.25        0.44      0.29 o 
  -5   1   2        9.01        9.91      1.70 o 
  -4   1   2       18.14       18.05      1.43 o 
  -3   1   2       16.46       14.42      1.00 o 
  -2   1   2      361.35      362.04     10.07 o 
  -1   1   2       41.54       42.80      0.71 o 
   0   1   2     3976.05     3835.19     32.09 o 
   1   1   2      576.88      578.87      5.84 o 
   2   1   2        9.83       10.54      0.93 o 
   3   1   2       11.85        9.02      1.19 o 
   4   1   2       45.94       46.19      2.81 o 
   5   1   2       11.68       13.41      1.38 o 
   6   1   2      131.47      147.20      3.39 o 
  -6   2   2        0.04        0.18      0.29 o 
  -5   2   2       39.91       41.74      1.17 o 
  -4   2   2        3.48        3.05      0.78 o 
  -3   2   2        4.58        4.22      0.19 o 
  -2   2   2        1.18        0.47      0.10 o 
  -1   2   2        0.86       -0.08      0.08 o 
   0   2   2        0.15       -0.08      0.08 o 
   1   2   2     1406.44     1462.29     13.12 o 
   2   2   2        6.70        8.00      0.47 o 
   3   2   2       40.96       46.20      1.01 o 
   4   2   2       24.70       23.82      0.66 o 
   5   2   2        3.04        3.23      0.76 o 
   6   2   2        8.21        7.43      0.79 o 
  -6   3   2        7.56        8.51      0.81 o 
  -5   3   2        9.08        9.57      0.67 o 
  -4   3   2        7.12        7.68      0.57 o 
  -3   3   2        1.04        0.87      0.17 o 
  -2   3   2       20.84       17.69      1.16 o 
  -1   3   2      109.48      131.09      2.08 o 
   0   3   2       41.65       42.01      0.58 o 
   1   3   2       24.55       22.61      0.42 o 
   2   3   2       10.76       11.60      0.68 o 
   3   3   2       10.82       12.42      0.59 o 
   4   3   2       15.67       14.80      0.93 o 
   5   3   2        0.63        0.46      0.41 o 
   6   3   2        2.69        2.40      1.51 o 
  -6   4   2        0.06        0.70      0.47 o 
  -5   4   2        8.97       11.03      1.21 o 
  -4   4   2      711.03      706.20     11.28 o 
  -3   4   2       44.16       43.83      2.11 o 
  -2   4   2       20.25       25.44      0.86 o 
  -1   4   2       36.59       41.54      0.50 o 
   0   4   2       37.07       37.27      0.65 o 
   1   4   2       35.88       35.98      0.53 o 
   2   4   2      846.63      869.03      8.17 o 
   3   4   2        0.31       -0.02      0.16 o 
   4   4   2        3.58        3.32      0.60 o 
   5   4   2        0.37        0.30      0.45 o 
   6   4   2        0.98        0.80      0.59 o 
  -5   5   2        6.41        6.64      0.90 o 
  -4   5   2        7.37        6.67      1.04 o 
  -3   5   2       20.68       19.11      1.81 o 
  -2   5   2        3.38        3.80      0.27 o 
  -1   5   2      310.55      306.57      2.76 o 
   0   5   2      372.90      380.20      4.56 o 
   1   5   2       33.82       33.71      0.56 o 
   2   5   2       55.48       51.95      1.17 o 
   3   5   2        2.89        3.33      0.65 o 
   4   5   2        0.06        0.77      0.48 o 
   5   5   2        0.01        0.12      0.45 o 
  -5   6   2       17.68       21.19      1.49 o 
  -4   6   2       17.01       18.34      2.22 o 
  -3   6   2      914.85      866.02     15.69 o 
  -2   6   2       50.16       52.97      1.16 o 
  -1   6   2        8.50        8.77      0.57 o 
   0   6   2       25.49       22.61      0.57 o 
   1   6   2        3.69        4.55      0.28 o 
   2   6   2        0.58        0.13      0.12 o 
   3   6   2      747.87      711.91     10.23 o 
   4   6   2        7.86        5.47      0.88 o 
   5   6   2        0.02       -0.25      0.71 o 
  -5   7   2        7.29        7.10      1.16 o 
  -4   7   2        5.10        4.76      1.91 o 
  -3   7   2        7.54        5.53      1.46 o 
  -2   7   2        9.51        9.37      1.42 o 
  -1   7   2        0.37        0.09      0.13 o 
   0   7   2        2.11        2.50      0.25 o 
   1   7   2        8.46       10.59      0.65 o 
   2   7   2        0.19       -0.15      0.15 o 
   3   7   2        8.01        8.81      0.73 o 
   4   7   2       15.49       11.25      1.04 o 
   5   7   2        0.10        0.14      0.47 o 
  -4   8   2        2.07        2.52      1.02 o 
  -3   8   2        0.03       -0.24      0.46 o 
  -2   8   2        3.37        3.12      0.52 o 
  -1   8   2       28.44       27.95      0.77 o 
   0   8   2        4.63        4.67      0.34 o 
   1   8   2        0.10       -0.09      0.23 o 
   2   8   2        6.86        7.55      0.48 o 
   3   8   2        2.63        1.21      0.45 o 
   4   8   2       54.03       47.37      2.50 o 
  -4   9   2        8.17        9.05      1.35 o 
  -3   9   2        1.80        2.04      0.79 o 
  -2   9   2        3.47        4.64      0.62 o 
  -1   9   2       16.26       18.16      1.01 o 
   0   9   2       11.10       11.79      0.70 o 
   1   9   2        0.51       -0.16      0.23 o 
   2   9   2        0.31       -0.31      0.31 o 
   3   9   2        1.10        0.10      0.43 o 
   4   9   2        0.79        0.88      1.72 o 
  -3  10   2        5.67        2.35      1.95 o 
  -2  10   2        0.95        0.91      0.46 o 
  -1  10   2       37.96       41.79      1.11 o 
   0  10   2        4.52        5.23      1.03 o 
   1  10   2        0.31       -0.25      0.27 o 
   2  10   2        0.02       -0.28      0.28 o 
   3  10   2        0.00       -0.39      0.39 o 
  -2  11   2        0.03       -0.44      0.44 o 
  -1  11   2        0.00        0.36      0.75 o 
   0  11   2      117.11      119.63      2.35 o 
   1  11   2        6.64        6.25      0.65 o 
   2  11   2        0.01       -0.31      0.31 o 
   0 -11   3        1.11        1.16      0.43 o 
  -2 -10   3        0.00       -0.30      0.30 o 
  -1 -10   3        0.21        0.27      0.38 o 
   0 -10   3        6.37        7.04      0.64 o 
   1 -10   3       23.48       24.90      0.96 o 
   2 -10   3        5.28        5.67      1.01 o 
  -3  -9   3        0.06       -0.05      0.41 o 
  -2  -9   3       28.75       28.55      1.17 o 
  -1  -9   3        0.12       -0.27      0.27 o 
   0  -9   3        0.84        0.84      0.31 o 
   1  -9   3        0.01       -0.23      0.26 o 
   2  -9   3        0.34        0.68      0.54 o 
   3  -9   3        8.29       15.02      1.63 o 
  -4  -8   3        0.98        0.82      0.77 o 
  -3  -8   3        0.10       -0.33      0.34 o 
  -2  -8   3        0.88        0.90      0.25 o 
  -1  -8   3        3.73        3.66      0.39 o 
   0  -8   3       18.09       17.15      0.93 o 
   1  -8   3       61.06       61.44      1.31 o 
   2  -8   3       14.56       12.14      0.92 o 
   3  -8   3        2.14        2.32      0.83 o 
   4  -8   3       13.76       16.24      1.94 o 
  -4  -7   3        0.03       -0.20      0.59 o 
  -3  -7   3        0.63        0.29      0.33 o 
  -2  -7   3        2.16        2.32      0.28 o 
  -1  -7   3       65.24       66.16      1.20 o 
   0  -7   3        0.14       -0.20      0.20 o 
   1  -7   3       18.31       17.48      0.59 o 
   2  -7   3        0.39        0.04      0.29 o 
   3  -7   3        0.08        0.18      0.54 o 
   4  -7   3       13.92       16.69      1.56 o 
   5  -7   3        5.17        7.31      1.21 o 
  -5  -6   3        1.37        1.44      0.71 o 
  -4  -6   3        9.87       10.41      1.27 o 
  -3  -6   3       34.48       32.48      1.15 o 
  -2  -6   3        0.56        0.66      0.26 o 
  -1  -6   3       27.85       26.33      0.71 o 
   0  -6   3        8.74        8.15      0.41 o 
   1  -6   3        1.49        1.23      0.20 o 
   2  -6   3       61.55       59.20      1.71 o 
   3  -6   3       19.81       21.97      1.69 o 
   4  -6   3        3.75        4.71      0.98 o 
   5  -6   3       20.00       26.96      1.73 o 
  -5  -5   3        3.80        4.28      1.73 o 
  -4  -5   3        0.00       -0.37      0.37 o 
  -3  -5   3        7.04        8.43      0.53 o 
  -2  -5   3       40.99       40.94      1.10 o 
  -1  -5   3       34.02       36.28      0.68 o 
   0  -5   3      677.70      697.59      6.79 o 
   1  -5   3       88.92       89.92      1.08 o 
   2  -5   3        0.01        0.06      0.12 o 
   3  -5   3       50.32       53.34      2.38 o 
   4  -5   3        2.68        2.57      0.69 o 
   5  -5   3        7.37        6.42      0.89 o 
  -5  -4   3       30.82       30.24      1.77 o 
  -4  -4   3        6.44        4.53      0.72 o 
  -3  -4   3       30.33       36.37      1.58 o 
  -2  -4   3        4.51        3.75      0.30 o 
  -1  -4   3       44.49       45.57      0.72 o 
   0  -4   3      269.01      274.56      2.67 o 
   1  -4   3     1043.76     1158.13      9.85 o 
   2  -4   3        0.17        0.51      0.10 o 
   3  -4   3      268.02      239.81      6.43 o 
   4  -4   3        4.72        5.13      0.72 o 
   5  -4   3        0.00       -0.38      0.47 o 
   6  -4   3        3.64        5.10      0.79 o 
  -6  -3   3        0.01        0.01      0.52 o 
  -5  -3   3        0.79        0.65      0.62 o 
  -4  -3   3        4.40        3.48      0.70 o 
  -2  -3   3       93.50      103.39      1.57 o 
  -1  -3   3      173.68      169.20      2.15 o 
   0  -3   3      324.11      330.44      3.10 o 
   1  -3   3     1302.81     1403.47     12.63 o 
   2  -3   3       10.77       11.23      0.50 o 
   3  -3   3        0.19        0.20      0.15 o 
   4  -3   3      121.33      125.26      3.55 o 
   5  -3   3        5.73        6.40      0.83 o 
   6  -3   3        2.41        1.89      1.19 o 
  -6  -2   3        0.19        0.01      0.81 o 
  -5  -2   3        0.02       -0.14      0.32 o 
  -4  -2   3        0.03       -0.26      0.26 o 
  -3  -2   3        9.03        9.05      0.47 o 
  -2  -2   3       37.41       31.23      0.51 o 
  -1  -2   3       30.91       33.10      0.64 o 
   0  -2   3        5.59        5.18      0.21 o 
   1  -2   3      123.05      128.59      3.23 o 
   2  -2   3      649.15      760.72     10.21 o 
   3  -2   3        1.54        2.25      0.25 o 
   4  -2   3       31.43       32.25      0.71 o 
   5  -2   3        2.48        2.37      1.30 o 
   6  -2   3        0.51        2.07      1.22 o 
  -6  -1   3        1.77        2.21      0.74 o 
  -5  -1   3        0.90        0.79      0.35 o 
  -4  -1   3        5.82        5.67      0.50 o 
  -3  -1   3       13.96       13.41      0.54 o 
  -2  -1   3       33.20       33.72      0.76 o 
  -1  -1   3       59.17       51.63      0.89 o 
   0  -1   3       22.24       24.65      0.36 o 
   1  -1   3      111.24      111.50      1.40 o 
   2  -1   3      199.05      212.07      3.00 o 
   3  -1   3        3.42        3.30      0.69 o 
   4  -1   3        7.18        7.12      1.18 o 
   5  -1   3      125.50      132.84      3.98 o 
   6  -1   3        0.07       -0.22      0.99 o 
  -6   0   3        0.32       -0.35      0.35 o 
  -5   0   3        0.70        0.58      0.63 o 
  -4   0   3       23.36       25.68      0.66 o 
  -3   0   3      866.78      893.69     12.52 o 
  -2   0   3       68.52       76.15      1.19 o 
  -1   0   3       13.81        9.26      0.38 o 
   0   0   3       98.53       89.95      0.86 o 
   1   0   3       77.07       76.64      1.00 o 
   2   0   3      490.13      472.72     11.94 o 
   3   0   3      128.63      134.53      4.59 o 
   4   0   3       12.33       15.35      1.73 o 
   5   0   3       11.24       13.21      1.36 o 
   6   0   3        2.70        4.55      1.46 o 
  -6   1   3       25.70       24.58      1.24 o 
  -5   1   3        1.29        0.90      0.62 o 
  -4   1   3        6.76        6.61      0.64 o 
  -3   1   3       96.39      103.08      1.54 o 
  -2   1   3      183.93      205.06      2.71 o 
  -1   1   3      780.53      761.04      7.76 o 
   0   1   3     9722.32     9096.91     75.67 o 
   1   1   3      387.62      368.87      4.28 o 
   2   1   3       63.00       61.37      1.08 o 
   3   1   3      143.50      139.22      4.87 o 
   4   1   3        4.38        4.05      1.08 o 
   5   1   3        1.97        2.53      0.75 o 
   6   1   3        3.39        2.62      1.69 o 
  -6   2   3        0.02        0.06      0.34 o 
  -5   2   3        0.91        0.58      0.32 o 
  -4   2   3       24.43       23.49      0.62 o 
  -3   2   3      186.74      184.44      3.74 o 
  -2   2   3      994.36     1150.94     13.50 o 
  -1   2   3     1001.30     1016.78     32.67 o 
   0   2   3       30.09       25.40      0.36 o 
   1   2   3        7.73       11.26      0.43 o 
   2   2   3        3.66        3.02      0.27 o 
   3   2   3       57.34       58.53      1.72 o 
   4   2   3      138.32      138.49      2.41 o 
   5   2   3        1.53        1.35      0.38 o 
   6   2   3        0.23        0.59      0.46 o 
  -6   3   3        0.50        0.71      0.43 o 
  -5   3   3       24.86       25.90      1.11 o 
  -4   3   3       12.81       11.20      0.69 o 
  -3   3   3       40.08       39.10      0.91 o 
  -2   3   3      145.03      161.80      2.65 o 
  -1   3   3      702.95      744.68     13.42 o 
   0   3   3      276.97      249.05      2.21 o 
   1   3   3     2884.47     2982.52     26.91 o 
   2   3   3       33.68       37.43      0.66 o 
   3   3   3        2.88        2.78      0.33 o 
   4   3   3        3.76        3.26      0.72 o 
   5   3   3       17.28       15.52      1.07 o 
   6   3   3        1.16        1.07      1.00 o 
  -5   4   3        0.03       -0.26      0.34 o 
  -4   4   3        1.57        1.17      0.68 o 
  -3   4   3        5.47        4.60      0.68 o 
  -2   4   3       15.33       11.91      0.62 o 
  -1   4   3       20.91       25.54      0.37 o 
   0   4   3       22.99       23.68      0.45 o 
   1   4   3       56.30       52.09      0.69 o 
   2   4   3      482.62      521.28      5.09 o 
   3   4   3        2.30        0.12      0.17 o 
   4   4   3        4.99        6.18      0.78 o 
   5   4   3       17.97       16.90      1.59 o 
   6   4   3        0.40        0.52      0.54 o 
  -5   5   3       10.35       12.66      1.32 o 
  -4   5   3        5.51        6.13      0.78 o 
  -3   5   3       10.54        9.89      1.48 o 
  -2   5   3        2.22        2.02      0.21 o 
  -1   5   3        0.29        0.19      0.13 o 
   0   5   3       33.56       28.82      0.56 o 
   1   5   3        0.31        0.50      0.13 o 
   2   5   3       36.86       39.28      1.00 o 
   3   5   3        4.69        3.47      0.63 o 
   4   5   3        1.82        2.25      0.62 o 
   5   5   3        2.31        2.93      0.72 o 
  -5   6   3        3.30        2.04      0.68 o 
  -4   6   3       13.84       16.67      1.38 o 
  -3   6   3      209.55      207.55      3.98 o 
  -2   6   3       17.89       16.81      0.77 o 
  -1   6   3       12.42       12.57      0.66 o 
   0   6   3        0.13        0.06      0.15 o 
   1   6   3        2.39        3.06      0.25 o 
   2   6   3        2.02        2.14      0.26 o 
   3   6   3       10.51       13.38      0.79 o 
   4   6   3        0.03        0.23      0.48 o 
   5   6   3        0.58       -0.05      0.53 o 
  -5   7   3       49.37       62.14      8.42 o 
  -4   7   3       14.89       17.52      1.54 o 
  -3   7   3        0.50        0.01      0.64 o 
  -2   7   3       10.89        9.62      0.63 o 
  -1   7   3        2.41        2.47      0.23 o 
   0   7   3       49.18       49.21      0.91 o 
   1   7   3      111.59      112.03      1.74 o 
   2   7   3        9.36        8.16      0.43 o 
   3   7   3       14.39       16.01      1.00 o 
   4   7   3        0.45       -0.26      0.50 o 
   5   7   3        0.32        0.56      0.64 o 
  -4   8   3        8.15        7.31      1.16 o 
  -3   8   3       25.71       28.48      1.98 o 
  -2   8   3      534.56      535.49      8.25 o 
  -1   8   3       10.03       11.58      0.50 o 
   0   8   3        0.03       -0.09      0.19 o 
   1   8   3        1.84        1.39      0.27 o 
   2   8   3        0.04       -0.17      0.19 o 
   3   8   3        0.01       -0.16      0.33 o 
   4   8   3       56.72       52.22      2.52 o 
  -3   9   3        8.87        8.14      2.40 o 
  -2   9   3        1.56        1.02      0.43 o 
  -1   9   3        8.68        8.33      0.77 o 
   0   9   3        0.20       -0.11      0.22 o 
   1   9   3        1.00        1.03      0.30 o 
   2   9   3       22.70       21.73      0.79 o 
   3   9   3        0.23        0.46      0.42 o 
   4   9   3        0.02       -0.31      0.69 o 
  -3  10   3        5.72        4.94      1.13 o 
  -2  10   3        2.82        4.78      0.68 o 
  -1  10   3       59.36       61.48      1.30 o 
   0  10   3       19.00       18.84      0.93 o 
   1  10   3        0.92        0.74      0.30 o 
   2  10   3        0.34       -0.10      0.31 o 
   3  10   3        1.61        1.27      0.46 o 
  -2  11   3        0.02       -0.35      0.51 o 
  -1  11   3        1.89        1.02      0.54 o 
   0  11   3        4.88        5.64      1.12 o 
   1  11   3        0.14        0.01      0.38 o 
   2  11   3        0.06       -0.31      0.31 o 
  -2 -10   4        0.02       -0.30      0.34 o 
  -1 -10   4        0.42       -0.19      0.34 o 
   0 -10   4        0.97        0.73      0.44 o 
   1 -10   4        0.00        0.27      0.28 o 
   2 -10   4        0.00       -0.39      0.39 o 
  -3  -9   4        1.13        0.50      0.50 o 
  -2  -9   4       13.90       11.45      0.74 o 
  -1  -9   4        1.21        0.30      0.34 o 
   0  -9   4        0.69        1.10      0.33 o 
   1  -9   4       10.95       10.76      0.74 o 
   2  -9   4        0.17        0.69      0.49 o 
   3  -9   4        6.95        9.12      1.36 o 
  -4  -8   4       12.50       11.83      1.51 o 
  -3  -8   4        0.28        0.18      0.37 o 
  -2  -8   4       12.82       10.95      0.57 o 
  -1  -8   4        1.84        1.63      0.46 o 
   0  -8   4        0.40        0.44      0.27 o 
   1  -8   4        5.98        5.47      0.46 o 
   2  -8   4       36.03       33.42      1.50 o 
   3  -8   4        5.07        4.95      1.22 o 
   4  -8   4       29.95       38.47      2.34 o 
  -4  -7   4        0.19        0.38      0.63 o 
  -3  -7   4        0.09       -0.03      0.51 o 
  -2  -7   4        0.67        1.02      0.22 o 
  -1  -7   4      237.60      239.58      2.90 o 
   0  -7   4        0.06        0.04      0.21 o 
   1  -7   4       17.87       17.96      0.88 o 
   2  -7   4        0.00       -0.18      0.30 o 
   3  -7   4        2.31        2.21      0.82 o 
   4  -7   4        5.08        5.16      0.99 o 
  -5  -6   4        0.02       -0.48      0.57 o 
  -4  -6   4        0.23        0.00      0.53 o 
  -3  -6   4       11.02       12.88      0.82 o 
  -2  -6   4        1.75        1.62      0.30 o 
  -1  -6   4       22.96       23.11      0.64 o 
   0  -6   4       10.81       11.57      0.44 o 
   1  -6   4      111.92      110.56      1.63 o 
   2  -6   4      122.80      125.92      2.92 o 
   3  -6   4      138.46      125.63      4.57 o 
   4  -6   4        3.03        2.80      0.79 o 
   5  -6   4       11.22       15.74      1.50 o 
  -5  -5   4        0.04        0.04      0.50 o 
  -4  -5   4        1.13        0.51      0.48 o 
  -3  -5   4        1.70        1.93      0.33 o 
  -2  -5   4        1.97        2.18      0.39 o 
  -1  -5   4        8.05        7.11      0.40 o 
   0  -5   4        0.00        0.11      0.13 o 
   1  -5   4       17.80       19.06      0.46 o 
   2  -5   4      110.60      108.09      2.22 o 
   3  -5   4       22.69       20.90      1.46 o 
   4  -5   4        0.01        0.44      0.46 o 
   5  -5   4        8.50       14.14      1.28 o 
  -5  -4   4        0.69        0.31      0.50 o 
  -4  -4   4        3.32        2.80      0.62 o 
  -3  -4   4        0.00        0.18      0.40 o 
  -2  -4   4      116.34      113.49      3.34 o 
  -1  -4   4        9.21       10.58      0.41 o 
   0  -4   4       84.07       81.59      1.05 o 
   1  -4   4       38.01       39.76      0.67 o 
   2  -4   4       40.78       43.07      0.78 o 
   3  -4   4       17.00       15.16      1.10 o 
   4  -4   4        0.04        0.12      0.33 o 
   5  -4   4        2.00        1.17      0.51 o 
  -5  -3   4       43.81       40.45      1.87 o 
  -4  -3   4        7.07        5.46      0.90 o 
  -3  -3   4        0.01       -0.05      0.15 o 
  -2  -3   4        1.18        0.44      0.17 o 
  -1  -3   4      137.12      129.72      1.43 o 
   0  -3   4      272.91      267.02      2.74 o 
   1  -3   4     1549.82     1764.91     15.59 o 
   2  -3   4       71.68       76.10      4.66 o 
   3  -3   4       43.69       44.58      1.04 o 
   4  -3   4       31.23       29.81      1.36 o 
   5  -3   4        1.73        2.28      0.52 o 
   6  -3   4        2.32        3.05      0.54 o 
  -6  -2   4        0.28       -0.06      0.48 o 
  -5  -2   4        1.43        1.46      0.57 o 
  -4  -2   4      104.82      105.71      3.56 o 
  -3  -2   4       68.41       71.16      1.81 o 
  -2  -2   4       45.15       57.67      0.81 o 
  -1  -2   4      527.48      497.86      4.41 o 
   0  -2   4      110.16      104.28      1.13 o 
   1  -2   4      946.69     1020.08      9.20 o 
   2  -2   4      384.63      454.77      8.08 o 
   3  -2   4        0.62        0.93      0.18 o 
   4  -2   4       45.27       45.80      1.01 o 
   5  -2   4       11.19       10.11      0.67 o 
   6  -2   4        0.03        0.19      0.26 o 
  -6  -1   4        5.95        5.59      0.91 o 
  -5  -1   4        0.07        0.51      0.38 o 
  -4  -1   4       10.31       11.48      0.70 o 
  -3  -1   4      104.47      107.58      1.77 o 
  -2  -1   4       85.38       82.68      1.46 o 
  -1  -1   4        1.00        0.90      0.11 o 
   0  -1   4      786.77      735.51      6.28 o 
   1  -1   4      449.15      460.13      6.40 o 
   2  -1   4     1856.00     2041.92     26.77 o 
   3  -1   4       29.19       30.27      0.86 o 
   4  -1   4        3.03        2.45      0.24 o 
   5  -1   4        0.03        1.01      0.73 o 
   6  -1   4        2.82        3.46      1.48 o 
  -6   0   4        4.93        4.21      0.74 o 
  -5   0   4        0.91        1.05      0.42 o 
  -4   0   4        1.14        1.69      0.32 o 
  -3   0   4      211.24      229.45      3.17 o 
  -2   0   4        0.00        0.09      0.10 o 
  -1   0   4      386.14      379.49      4.10 o 
   0   0   4       51.98       56.50      0.65 o 
   1   0   4        0.21        0.33      0.09 o 
   2   0   4       65.33       71.29      1.23 o 
   3   0   4      878.83      958.34     12.78 o 
   4   0   4        8.07       11.82      1.49 o 
   5   0   4       30.18       33.49      2.50 o 
   6   0   4        0.01       -0.07      0.23 o 
  -6   1   4        0.19        0.17      0.40 o 
  -5   1   4        0.63        0.85      0.58 o 
  -4   1   4        1.14        0.64      0.35 o 
  -3   1   4       13.87       11.98      0.99 o 
  -2   1   4       11.35       11.60      0.62 o 
  -1   1   4      336.50      336.87      6.12 o 
   0   1   4     1096.02     1124.95      8.90 o 
   1   1   4      625.52      633.55      5.39 o 
   2   1   4      101.85       99.85      1.68 o 
   3   1   4      112.60      109.10      2.36 o 
   4   1   4        1.98        2.46      0.23 o 
   5   1   4        0.02       -0.19      0.61 o 
   6   1   4       39.46       43.79      1.54 o 
  -6   2   4        0.50        0.20      0.36 o 
  -5   2   4        3.69        3.60      0.51 o 
  -4   2   4        1.17        1.35      0.34 o 
  -3   2   4       30.82       30.89      0.76 o 
  -2   2   4      677.89      757.75      9.13 o 
   0   2   4       55.76       59.28      0.81 o 
   1   2   4       11.20       12.33      0.28 o 
   2   2   4       20.67       22.32      0.67 o 
   3   2   4       53.78       58.55      1.27 o 
   4   2   4       21.92       23.54      1.03 o 
   5   2   4        0.77        1.30      0.59 o 
   6   2   4        0.60        1.06      0.45 o 
  -6   3   4       10.79       11.47      2.24 o 
  -5   3   4       11.16        9.37      0.84 o 
  -4   3   4       21.55       18.23      1.71 o 
  -3   3   4       22.72       26.73      0.89 o 
  -2   3   4      153.45      174.25      2.57 o 
  -1   3   4       29.22       31.97      0.41 o 
   0   3   4       24.09       22.44      0.46 o 
   1   3   4      191.86      210.43      2.03 o 
   2   3   4       77.78       75.26      0.98 o 
   3   3   4        7.47        6.93      0.51 o 
   4   3   4        6.79        6.70      0.71 o 
   5   3   4        0.00       -0.20      0.33 o 
   6   3   4        0.01        0.12      0.44 o 
  -5   4   4        0.69        0.95      0.43 o 
  -4   4   4        0.91        0.41      0.38 o 
  -3   4   4       75.86       72.65      1.83 o 
  -2   4   4      378.19      356.94      3.35 o 
  -1   4   4     1996.20     2242.00     16.63 o 
   0   4   4      436.68      453.63      4.12 o 
   1   4   4        5.18        5.76      0.24 o 
   2   4   4        1.80       -0.14      0.15 o 
   3   4   4        1.76        0.68      0.68 o 
   4   4   4        2.41        3.04      0.59 o 
   5   4   4       14.20       12.07      1.14 o 
   6   4   4        0.45       -0.04      0.50 o 
  -5   5   4       13.59       16.50      1.39 o 
  -4   5   4       47.44       41.38      1.50 o 
  -3   5   4        1.87        1.15      0.49 o 
  -2   5   4       42.29       44.45      0.99 o 
  -1   5   4      182.52      191.13      1.87 o 
   0   5   4      231.67      266.76      2.50 o 
   1   5   4      131.96      119.63      1.41 o 
   2   5   4      377.21      422.47      5.40 o 
   3   5   4        2.68        2.02      0.20 o 
   4   5   4        0.38        1.07      0.51 o 
   5   5   4        0.08        0.38      0.45 o 
  -5   6   4       11.19       11.61      1.47 o 
  -4   6   4        1.07        2.47      1.52 o 
  -3   6   4        1.08        0.12      0.35 o 
  -2   6   4       28.44       25.80      0.80 o 
  -1   6   4       31.64       32.95      0.62 o 
   0   6   4      135.37      145.20      1.60 o 
   1   6   4       32.38       36.44      0.79 o 
   2   6   4       16.45       17.89      0.49 o 
   3   6   4       51.63       46.90      1.59 o 
   4   6   4        1.38        1.96      0.60 o 
   5   6   4        0.01       -0.41      0.43 o 
  -4   7   4        1.23        0.66      0.51 o 
  -3   7   4        0.01        0.45      0.48 o 
  -2   7   4       39.19       38.27      1.45 o 
  -1   7   4        9.44        9.77      0.40 o 
   0   7   4        0.16        0.04      0.14 o 
   1   7   4      110.04      111.97      1.47 o 
   2   7   4        1.69        1.15      0.26 o 
   3   7   4       33.52       34.69      1.26 o 
   4   7   4        1.05        0.35      0.56 o 
   5   7   4        0.10       -0.58      0.58 o 
  -4   8   4        2.26        1.67      0.75 o 
  -3   8   4        4.16        3.91      0.84 o 
  -2   8   4        2.95        3.00      0.52 o 
  -1   8   4        8.35        8.35      0.44 o 
   0   8   4        4.57        4.54      0.33 o 
   1   8   4        0.61        0.77      0.25 o 
   2   8   4        2.03        2.96      0.40 o 
   3   8   4        0.02        0.07      0.31 o 
   4   8   4       26.66       29.97      3.65 o 
  -3   9   4       13.61       15.69      2.08 o 
  -2   9   4        0.02        0.06      0.35 o 
  -1   9   4        0.22       -0.42      0.42 o 
   0   9   4        1.02        0.80      0.27 o 
   1   9   4        1.21        0.95      0.29 o 
   2   9   4        2.43        2.59      0.59 o 
   3   9   4        1.67        1.42      0.49 o 
   4   9   4        0.59        2.18      0.94 o 
  -3  10   4        0.36        0.40      0.77 o 
  -2  10   4       10.81       13.69      1.89 o 
  -1  10   4       83.28       76.74      1.49 o 
   0  10   4        0.16       -0.10      0.33 o 
   1  10   4        0.06        0.27      0.29 o 
   2  10   4        0.99        0.59      0.36 o 
   3  10   4        0.00       -0.33      0.41 o 
  -1  11   4        0.03        1.21      0.54 o 
   0  11   4        2.70        1.57      0.48 o 
   1  11   4        0.04        0.13      0.38 o 
   2  11   4        0.00       -0.30      0.30 o 
  -2 -10   5        1.64        1.40      0.67 o 
  -1 -10   5        0.25       -0.26      0.34 o 
   0 -10   5        1.01        0.95      0.38 o 
   1 -10   5        6.54        6.11      0.68 o 
   2 -10   5        0.18        1.28      0.44 o 
  -3  -9   5        0.02       -0.04      0.44 o 
  -2  -9   5        1.74        1.52      0.37 o 
  -1  -9   5        1.45        0.68      0.56 o 
   0  -9   5        0.13       -0.27      0.27 o 
   1  -9   5       23.53       23.43      1.13 o 
   2  -9   5        2.83        2.09      1.75 o 
   3  -9   5        0.02       -0.25      0.64 o 
  -4  -8   5        1.57        0.58      0.72 o 
  -3  -8   5        0.10        0.13      0.64 o 
  -2  -8   5        6.41        6.67      0.48 o 
  -1  -8   5        1.59        1.18      0.35 o 
   0  -8   5        0.67        0.27      0.30 o 
   1  -8   5        4.50        4.32      0.42 o 
   2  -8   5        7.87        8.53      0.93 o 
   3  -8   5        0.13        0.04      0.64 o 
   4  -8   5        9.89       12.54      1.58 o 
  -4  -7   5       10.01        8.11      1.34 o 
  -3  -7   5        0.04       -0.05      0.32 o 
  -2  -7   5        2.48        2.58      0.31 o 
  -1  -7   5        1.03        0.34      0.23 o 
   0  -7   5        1.15        1.33      0.29 o 
   1  -7   5        0.00       -0.01      0.18 o 
   2  -7   5       12.70       11.07      0.93 o 
   3  -7   5        0.29        0.13      0.56 o 
   4  -7   5        5.91        6.48      1.24 o 
  -5  -6   5        0.49        0.22      0.89 o 
  -4  -6   5        0.43        0.05      0.70 o 
  -3  -6   5       71.24       67.28      1.82 o 
  -2  -6   5        0.01       -0.03      0.18 o 
  -1  -6   5       64.16       65.36      1.15 o 
   0  -6   5        9.76        8.82      0.42 o 
   1  -6   5        2.13        2.16      0.26 o 
   2  -6   5       50.83       47.62      1.59 o 
   3  -6   5        2.33        2.92      0.83 o 
   4  -6   5        0.49        0.63      0.53 o 
   5  -6   5       12.65       16.49      1.59 o 
  -5  -5   5        0.77       -0.16      0.59 o 
  -4  -5   5        0.49        0.24      0.49 o 
  -3  -5   5        1.74        1.28      0.32 o 
  -2  -5   5        0.11        0.04      0.19 o 
  -1  -5   5        2.21        3.09      0.28 o 
   0  -5   5      632.44      656.10      6.41 o 
   1  -5   5        5.97        5.34      0.34 o 
   2  -5   5       64.92       61.20      1.34 o 
   3  -5   5       13.13       11.33      1.23 o 
   4  -5   5        3.55        3.56      0.78 o 
   5  -5   5        1.96        3.02      0.81 o 
  -5  -4   5        0.60        0.10      0.51 o 
  -4  -4   5        2.46        1.62      0.70 o 
  -3  -4   5        0.00        0.07      0.41 o 
  -2  -4   5      337.72      335.37      6.19 o 
  -1  -4   5       11.31        8.96      0.45 o 
   0  -4   5      116.95      121.83      1.43 o 
   1  -4   5        0.72        0.50      0.12 o 
   2  -4   5      143.93      133.73      2.10 o 
   3  -4   5       14.30       18.06      1.22 o 
   4  -4   5      170.51      149.77      4.62 o 
   5  -4   5        0.56        0.47      0.41 o 
  -5  -3   5        0.44       -0.25      0.52 o 
  -4  -3   5        0.28       -0.25      0.38 o 
  -3  -3   5       10.14       11.08      0.77 o 
  -2  -3   5       46.24       48.05      0.83 o 
  -1  -3   5       60.07       55.46      0.80 o 
   0  -3   5       30.28       28.55      0.52 o 
   1  -3   5      821.96      882.38      7.54 o 
   2  -3   5       20.13       19.01      0.41 o 
   3  -3   5      137.32      132.25      3.94 o 
   4  -3   5       20.44       18.32      1.12 o 
   5  -3   5        0.32       -0.11      0.30 o 
   6  -3   5        2.60        3.77      0.70 o 
  -6  -2   5        0.90        1.25      0.59 o 
  -5  -2   5        0.61        0.63      0.49 o 
  -4  -2   5        1.82        1.34      0.46 o 
  -3  -2   5        2.23        0.21      0.52 o 
  -2  -2   5      128.58      117.75      1.32 o 
  -1  -2   5       22.69       22.06      0.43 o 
   0  -2   5       33.44       34.91      0.51 o 
   1  -2   5       13.65       15.54      0.28 o 
   2  -2   5       48.41       52.91      1.22 o 
   3  -2   5      140.03      141.20      4.08 o 
   4  -2   5       44.85       45.25      1.68 o 
   5  -2   5       30.12       29.10      1.32 o 
   6  -2   5        0.15        0.12      0.36 o 
  -6  -1   5        7.98        7.50      1.10 o 
  -5  -1   5        1.12        1.15      0.47 o 
  -4  -1   5      166.17      166.27      3.21 o 
  -3  -1   5        1.44        0.37      0.25 o 
  -2  -1   5       15.42       16.05      0.37 o 
  -1  -1   5       30.85       32.95      0.53 o 
   0  -1   5      121.62      116.10      1.22 o 
   1  -1   5      227.57      231.56      2.30 o 
   2  -1   5      282.43      318.03      6.15 o 
   3  -1   5       10.68       11.91      0.80 o 
   4  -1   5       58.20       64.32      1.28 o 
   5  -1   5        0.29        0.33      0.25 o 
   6  -1   5        1.03        1.23      0.64 o 
  -6   0   5        8.18        9.06      1.12 o 
  -5   0   5        1.43        1.17      0.58 o 
  -4   0   5       10.52       11.62      0.71 o 
  -3   0   5       92.82      106.17      1.79 o 
  -2   0   5       83.09       83.52      2.55 o 
  -1   0   5       15.48       17.33      0.34 o 
   0   0   5     1554.33     1534.71     12.88 o 
   1   0   5       21.40       20.43      0.34 o 
   2   0   5      340.91      354.99      5.03 o 
   3   0   5        2.46        3.67      0.37 o 
   4   0   5        4.02        4.89      0.61 o 
   5   0   5        0.00        0.14      0.34 o 
   6   0   5        2.25        1.97      0.47 o 
  -6   1   5        0.28        0.67      0.46 o 
  -5   1   5       53.06       55.96      1.67 o 
  -4   1   5        7.38        8.04      1.62 o 
  -3   1   5      218.97      244.75      3.43 o 
  -2   1   5      383.50      405.49      5.16 o 
  -1   1   5      264.70      260.20      2.52 o 
   0   1   5      139.07      140.84      1.40 o 
   1   1   5      681.44      645.19      5.53 o 
   2   1   5      147.66      146.57      2.37 o 
   3   1   5      585.12      598.96      8.34 o 
   4   1   5       13.09       12.43      0.68 o 
   5   1   5        1.90        2.30      0.40 o 
   6   1   5        5.40        4.27      0.61 o 
  -6   2   5        0.00       -0.11      0.41 o 
  -5   2   5        1.01        0.68      0.33 o 
  -4   2   5        2.66        2.32      0.77 o 
  -3   2   5       10.59       12.31      0.53 o 
  -2   2   5      899.99     1003.12     11.97 o 
  -1   2   5       20.63       16.67      0.51 o 
   0   2   5      477.77      493.07      4.65 o 
   1   2   5       87.40       75.24      0.96 o 
   2   2   5        2.26        2.84      0.26 o 
   3   2   5       15.37       15.08      0.60 o 
   4   2   5      224.09      232.25      4.79 o 
   5   2   5        2.91        4.07      0.58 o 
   6   2   5        8.04       10.43      0.94 o 
  -5   3   5        0.22        0.21      0.51 o 
  -4   3   5       17.32       15.46      1.23 o 
  -3   3   5        0.12        0.13      0.21 o 
  -2   3   5       16.51       21.18      0.94 o 
  -1   3   5       44.51       46.28      0.49 o 
   0   3   5      246.79      250.89      2.40 o 
   1   3   5      202.05      220.41      2.14 o 
   2   3   5      527.90      551.59      5.31 o 
   3   3   5       18.24       18.17      1.88 o 
   4   3   5       47.65       43.81      1.63 o 
   5   3   5        1.82        2.53      1.58 o 
   6   3   5        1.06        1.30      0.56 o 
  -5   4   5        0.13        0.35      0.35 o 
  -4   4   5       26.63       27.17      1.17 o 
  -3   4   5        0.18        0.16      0.28 o 
  -2   4   5        0.06       -0.03      0.07 o 
  -1   4   5       28.25       27.19      0.47 o 
   0   4   5        1.21        1.78      0.18 o 
   1   4   5       69.11       66.49      0.84 o 
   2   4   5       18.47       18.97      0.63 o 
   3   4   5        2.59        2.50      0.94 o 
   4   4   5        3.21        2.69      0.93 o 
   5   4   5       50.55       50.49      4.00 o 
   6   4   5        0.00       -0.45      0.45 o 
  -5   5   5       11.60       15.58      2.53 o 
  -4   5   5        3.69        4.80      0.65 o 
  -3   5   5       11.29        7.61      0.70 o 
  -2   5   5        9.18       10.19      0.71 o 
  -1   5   5        9.21        9.92      0.32 o 
   0   5   5        2.96        2.31      0.20 o 
   1   5   5       35.01       32.83      0.63 o 
   2   5   5       34.10       36.74      1.29 o 
   3   5   5        0.01       -0.13      0.13 o 
   4   5   5        0.22        0.11      0.51 o 
   5   5   5        0.10        0.07      0.43 o 
  -5   6   5       11.62       13.32      1.36 o 
  -4   6   5        1.09        1.21      0.59 o 
  -3   6   5        0.19        0.32      0.33 o 
  -2   6   5       50.85       46.91      1.14 o 
  -1   6   5      109.33      102.95      1.31 o 
   0   6   5      504.33      521.59      4.96 o 
   1   6   5       48.97       51.24      0.88 o 
   2   6   5        2.82        3.05      0.25 o 
   3   6   5        0.02       -0.33      0.33 o 
   4   6   5        0.66        0.45      0.49 o 
   5   6   5        0.01        0.06      0.50 o 
  -4   7   5       24.78       28.74      1.83 o 
  -3   7   5        8.02        6.36      0.95 o 
  -2   7   5       39.39       36.23      1.07 o 
  -1   7   5        9.06        9.20      0.40 o 
   0   7   5       28.57       29.89      0.65 o 
   1   7   5       17.70       18.06      0.61 o 
   2   7   5       19.07       19.89      0.63 o 
   3   7   5       21.95       23.73      1.05 o 
   4   7   5        4.51        4.97      0.91 o 
   5   7   5        0.11       -0.55      0.55 o 
  -4   8   5       28.37       33.95      2.16 o 
  -3   8   5        1.69        1.56      0.68 o 
  -2   8   5        1.08        0.64      0.43 o 
  -1   8   5       31.01       29.24      0.73 o 
   0   8   5        8.34        9.76      0.62 o 
   1   8   5      101.82      102.61      1.60 o 
   2   8   5        9.34        9.49      0.58 o 
   3   8   5        4.60        5.21      0.63 o 
   4   8   5        1.57       -0.02      0.68 o 
  -3   9   5        2.79        2.99      0.87 o 
  -2   9   5        0.48        0.56      0.37 o 
  -1   9   5        8.73        6.76      0.71 o 
   0   9   5        4.29        4.39      0.43 o 
   1   9   5        0.18        0.13      0.24 o 
   2   9   5       43.10       43.88      1.56 o 
   3   9   5        1.71        1.61      0.50 o 
   4   9   5        9.60        8.68      1.29 o 
  -3  10   5        0.37       -0.17      1.12 o 
  -2  10   5        0.01        0.35      0.47 o 
  -1  10   5        3.68        3.81      0.91 o 
   0  10   5        3.48        3.25      0.42 o 
   1  10   5        0.46        0.62      0.31 o 
   2  10   5        0.77        0.25      0.30 o 
   3  10   5        0.81        0.90      0.41 o 
  -1  11   5        0.02       -0.43      0.43 o 
   0  11   5        2.02        1.24      0.44 o 
   1  11   5        0.10       -0.31      0.31 o 
   2  11   5        0.02       -0.13      0.33 o 
  -1 -10   6        0.02       -0.34      0.34 o 
   0 -10   6        2.94        2.82      0.49 o 
   1 -10   6        0.03        0.16      0.73 o 
  -2  -9   6        0.00       -0.15      0.30 o 
  -1  -9   6        0.44        0.24      0.36 o 
   0  -9   6       10.05       12.71      0.80 o 
   1  -9   6       54.66       53.09      1.42 o 
   2  -9   6        0.00       -0.42      0.42 o 
   3  -9   6        3.37        2.51      1.18 o 
  -3  -8   6        0.03       -0.15      0.39 o 
  -2  -8   6       31.75       35.05      1.14 o 
  -1  -8   6       36.71       36.63      1.17 o 
   0  -8   6        9.08        7.94      0.61 o 
   1  -8   6        0.98        0.37      0.23 o 
   2  -8   6       12.94       13.53      1.66 o 
   3  -8   6        1.34        1.56      0.90 o 
   4  -8   6       33.46       43.67      3.09 o 
  -4  -7   6        2.53        2.38      0.84 o 
  -3  -7   6        0.17        0.06      0.33 o 
  -2  -7   6        0.06        0.08      0.23 o 
  -1  -7   6        0.75        0.60      0.24 o 
   0  -7   6        4.62        4.39      0.44 o 
   1  -7   6        0.19        0.37      0.20 o 
   2  -7   6      202.58      180.07      4.10 o 
   3  -7   6        8.90        8.50      1.44 o 
   4  -7   6        1.95        0.23      0.67 o 
  -4  -6   6        0.49       -0.22      0.56 o 
  -3  -6   6        1.17        1.31      0.61 o 
  -2  -6   6        0.23        0.32      0.18 o 
  -1  -6   6        0.39        0.53      0.21 o 
   0  -6   6        2.05        2.20      0.36 o 
   1  -6   6       25.05       23.03      0.67 o 
   2  -6   6       68.64       62.26      1.92 o 
   3  -6   6       26.22       19.09      1.89 o 
   4  -6   6        2.33        1.81      0.81 o 
   5  -6   6       34.94       48.11      2.83 o 
  -5  -5   6        1.11        0.99      1.01 o 
  -4  -5   6        0.04       -0.07      0.56 o 
  -3  -5   6       22.99       22.23      1.01 o 
  -2  -5   6        4.44        3.85      0.45 o 
  -1  -5   6        0.18        0.13      0.19 o 
   0  -5   6       34.06       32.81      0.74 o 
   1  -5   6        0.24       -0.14      0.14 o 
   2  -5   6        0.44        0.50      0.22 o 
   3  -5   6        6.10        2.72      0.77 o 
   4  -5   6        5.95        5.32      0.95 o 
   5  -5   6        0.31        0.11      0.50 o 
  -5  -4   6        1.04        1.75      0.68 o 
  -4  -4   6        1.09        0.69      0.61 o 
  -3  -4   6        1.80        1.53      0.29 o 
  -2  -4   6      114.15      116.03      2.78 o 
  -1  -4   6        0.22        0.07      0.11 o 
   0  -4   6      143.90      151.17      1.85 o 
   1  -4   6        1.49        1.52      0.14 o 
   2  -4   6       14.71       16.74      0.61 o 
   3  -4   6       12.67       12.30      1.09 o 
   4  -4   6       20.27       17.75      1.36 o 
   5  -4   6        0.46        0.59      0.48 o 
  -5  -3   6       17.84       20.77      1.80 o 
  -4  -3   6       13.87       13.72      1.51 o 
  -3  -3   6        6.82        8.57      0.90 o 
  -2  -3   6       90.07       91.75      1.46 o 
  -1  -3   6        0.48        0.13      0.11 o 
   0  -3   6       15.77       16.44      0.46 o 
   1  -3   6      253.84      259.67      2.33 o 
   2  -3   6       26.73       23.87      0.55 o 
   3  -3   6       46.06       34.90      1.67 o 
   4  -3   6       30.79       29.63      1.53 o 
   5  -3   6        2.46        2.29      0.57 o 
   6  -3   6        0.33        0.18      0.45 o 
  -5  -2   6        0.38        0.70      0.56 o 
  -4  -2   6       12.70       13.64      1.18 o 
  -3  -2   6       13.45       14.68      1.23 o 
  -2  -2   6       29.40       33.97      0.73 o 
  -1  -2   6     1309.02     1338.08     11.42 o 
   0  -2   6        0.04        0.25      0.10 o 
   1  -2   6      215.24      217.60      1.95 o 
   2  -2   6       11.69       13.00      0.29 o 
   3  -2   6       17.73       15.96      0.68 o 
   4  -2   6       17.22       15.85      1.01 o 
   5  -2   6       46.03       42.58      1.79 o 
   6  -2   6        0.00       -0.07      0.32 o 
  -5  -1   6        1.28        1.72      0.51 o 
  -4  -1   6       56.26       55.83      1.62 o 
  -3  -1   6       18.14        3.86      0.62 o 
  -2  -1   6      187.23      191.62      2.17 o 
  -1  -1   6       44.66       44.71      0.60 o 
   0  -1   6      309.46      299.26      3.00 o 
   1  -1   6      306.75      318.38      3.11 o 
   2  -1   6     1534.74     1551.54     62.28 o 
   3  -1   6        0.00        0.09      0.14 o 
   4  -1   6       37.83       39.47      1.26 o 
   5  -1   6        0.01       -0.20      0.24 o 
   6  -1   6        0.13        0.00      0.34 o 
  -6   0   6        0.46        0.42      0.53 o 
  -5   0   6        0.01        0.68      0.41 o 
  -4   0   6        0.01       -0.22      0.24 o 
  -3   0   6        2.65        2.55      0.37 o 
  -2   0   6       46.10       46.39      0.94 o 
  -1   0   6      285.59      291.22      2.55 o 
   0   0   6     1589.90     1603.54     12.56 o 
   1   0   6       83.86       91.71      1.10 o 
   2   0   6        5.10        5.17      0.44 o 
   3   0   6        3.03        3.41      0.32 o 
   4   0   6       40.92       43.46      1.69 o 
   5   0   6        2.54        2.28      0.41 o 
   6   0   6       33.31       36.62      1.64 o 
  -6   1   6        1.49        1.94      0.59 o 
  -5   1   6        6.67        7.88      0.77 o 
  -4   1   6        0.36        0.49      0.34 o 
  -3   1   6      141.60      143.69      2.80 o 
  -2   1   6       58.24       51.42      1.61 o 
  -1   1   6      109.60      105.05      1.22 o 
   0   1   6      245.46      260.16      2.44 o 
   1   1   6       25.38       24.19      0.48 o 
   2   1   6        3.14        2.32      0.17 o 
   3   1   6       68.41       77.15      1.55 o 
   4   1   6        0.21        0.25      0.25 o 
   5   1   6       17.13       18.34      0.98 o 
   6   1   6        1.03        1.76      0.49 o 
  -5   2   6       33.07       33.15      1.39 o 
  -4   2   6        1.01        0.60      0.32 o 
  -3   2   6       15.67       17.99      1.60 o 
  -2   2   6        4.57        6.62      0.52 o 
  -1   2   6        0.64        0.60      0.08 o 
   0   2   6      188.36      181.72      1.77 o 
   1   2   6      329.18      326.32      3.00 o 
   2   2   6       16.54       17.99      0.39 o 
   3   2   6       10.13       11.83      0.84 o 
   4   2   6       15.41       17.99      1.00 o 
   5   2   6        3.91        5.26      0.83 o 
   6   2   6        1.01        0.25      0.68 o 
  -5   3   6        1.27        1.19      0.43 o 
  -4   3   6      123.85      113.36      4.37 o 
  -3   3   6       38.11       44.78      1.38 o 
  -2   3   6      624.53      694.24      6.74 o 
  -1   3   6      138.61      155.43      1.41 o 
   0   3   6      141.74      134.45      1.37 o 
   1   3   6       26.14       27.34      0.50 o 
   2   3   6       49.51       50.76      1.21 o 
   3   3   6        2.97        2.50      0.80 o 
   4   3   6       50.61       51.87      1.83 o 
   5   3   6        0.35        0.13      0.34 o 
   6   3   6        0.45        0.39      0.47 o 
  -5   4   6        4.01        4.66      0.69 o 
  -4   4   6       24.30       25.94      2.27 o 
  -3   4   6        1.81        1.90      0.39 o 
  -2   4   6       23.82       25.48      0.64 o 
  -1   4   6      481.19      545.20      4.62 o 
   0   4   6        4.52        5.23      0.27 o 
   1   4   6      106.63      105.67      1.54 o 
   2   4   6      167.69      157.78      1.88 o 
   3   4   6        0.12        0.31      0.35 o 
   4   4   6        1.73        1.55      0.47 o 
   5   4   6       11.79        9.03      1.03 o 
   6   4   6        0.18        0.22      0.94 o 
  -5   5   6        1.50        1.88      0.72 o 
  -4   5   6        1.00        0.27      0.37 o 
  -3   5   6      103.89       84.33      2.19 o 
  -2   5   6        0.74        0.43      0.23 o 
  -1   5   6       54.21       66.62      0.89 o 
   0   5   6       57.84       62.16      0.87 o 
   1   5   6       20.20       21.21      0.53 o 
   2   5   6        0.30        0.18      0.08 o 
   3   5   6      136.33      138.00      2.06 o 
   4   5   6        0.24       -0.08      0.38 o 
   5   5   6       17.72       17.34      3.74 o 
  -5   6   6        0.02       -0.08      0.55 o 
  -4   6   6        6.00        7.82      0.85 o 
  -3   6   6       21.96       19.81      1.09 o 
  -2   6   6        0.13       -0.08      0.18 o 
  -1   6   6       14.39       12.13      0.45 o 
   0   6   6      329.38      334.33      3.41 o 
   1   6   6        2.97        4.36      0.30 o 
   2   6   6       10.16        9.21      0.41 o 
   3   6   6        0.20       -0.18      0.26 o 
   4   6   6        0.09       -0.18      0.71 o 
   5   6   6        0.63        0.25      0.56 o 
  -4   7   6        2.67        2.25      0.74 o 
  -3   7   6       12.53       11.72      0.99 o 
  -2   7   6        3.23        3.05      0.41 o 
  -1   7   6        0.05        0.09      0.15 o 
   0   7   6        2.39        2.85      0.27 o 
   1   7   6        3.16        3.87      0.30 o 
   2   7   6       16.44       15.82      0.59 o 
   3   7   6       12.63       14.11      0.88 o 
   4   7   6        5.93        7.19      1.05 o 
   5   7   6        0.13        0.46      0.61 o 
  -4   8   6        1.80        1.69      0.76 o 
  -3   8   6        0.55        0.09      0.56 o 
  -2   8   6        6.58        6.99      0.60 o 
  -1   8   6        7.45        7.37      0.45 o 
   0   8   6        3.63        3.11      0.30 o 
   1   8   6       12.86       12.38      0.60 o 
   2   8   6        0.48        0.54      0.22 o 
   3   8   6        0.23        0.22      0.35 o 
   4   8   6        0.15       -0.13      0.64 o 
  -3   9   6       10.62       11.36      1.46 o 
  -2   9   6        0.96        1.72      0.54 o 
  -1   9   6       33.85       33.94      1.07 o 
   0   9   6        0.47        0.39      0.24 o 
   1   9   6        0.10        0.06      0.24 o 
   2   9   6        0.00       -0.23      0.23 o 
   3   9   6        0.80        1.33      0.46 o 
   4   9   6        0.12        0.08      0.88 o 
  -2  10   6        0.14       -0.08      0.42 o 
  -1  10   6        1.19        0.82      0.33 o 
   0  10   6       13.54       15.18      0.78 o 
   1  10   6        0.46        0.31      0.29 o 
   2  10   6       26.66       25.69      2.03 o 
   3  10   6        0.39        0.21      0.40 o 
  -1  11   6        0.10        0.49      0.54 o 
   0  11   6        0.32        0.09      0.55 o 
   1  11   6        1.22        0.95      0.38 o 
   2  11   6        0.09       -0.37      0.37 o 
  -1 -10   7        0.54        1.27      0.86 o 
   0 -10   7        3.06        3.31      0.52 o 
   1 -10   7        2.49        2.01      0.83 o 
  -2  -9   7        3.17        4.50      0.88 o 
  -1  -9   7        0.35        0.51      0.39 o 
   0  -9   7        2.15        3.28      0.73 o 
   1  -9   7        8.84        8.78      0.96 o 
   2  -9   7        2.27        2.19      0.53 o 
  -3  -8   7        0.05        0.01      0.39 o 
  -2  -8   7        0.31        0.28      0.28 o 
  -1  -8   7        5.13        3.75      0.51 o 
   0  -8   7        0.77        0.59      0.40 o 
   1  -8   7        4.75        4.49      0.45 o 
   2  -8   7        0.26        0.06      0.32 o 
   3  -8   7        0.14       -0.22      0.68 o 
  -4  -7   7       13.54       10.97      1.52 o 
  -3  -7   7        3.42        2.79      0.55 o 
  -2  -7   7        0.01        0.15      0.21 o 
  -1  -7   7        0.61        0.31      0.28 o 
   0  -7   7        5.92        5.08      0.50 o 
   1  -7   7       28.50       29.56      1.10 o 
   2  -7   7        7.93        6.53      0.90 o 
   3  -7   7        1.49        0.00      0.61 o 
   4  -7   7        3.21        2.82      1.01 o 
  -4  -6   7        0.06       -0.48      0.55 o 
  -3  -6   7        5.18        4.18      0.57 o 
  -2  -6   7        3.12        3.14      0.30 o 
  -1  -6   7       67.52       72.56      1.28 o 
   0  -6   7      229.29      230.52      3.02 o 
   1  -6   7       25.44       25.35      0.73 o 
   2  -6   7        4.57        3.45      0.44 o 
   3  -6   7       13.92       14.26      1.67 o 
   4  -6   7        3.35        8.01      1.33 o 
   5  -6   7        7.41        9.44      1.52 o 
  -5  -5   7        3.81        5.28      1.35 o 
  -4  -5   7        0.51        0.46      0.56 o 
  -3  -5   7       64.25       66.74      1.95 o 
  -2  -5   7        6.91        6.52      0.60 o 
  -1  -5   7        4.38        4.41      0.37 o 
   0  -5   7        5.98        6.47      0.35 o 
   1  -5   7        0.80        0.21      0.20 o 
   2  -5   7        5.52        3.94      0.42 o 
   3  -5   7      288.77      218.57      6.71 o 
   4  -5   7        9.33        6.56      1.07 o 
   5  -5   7        1.48        2.10      0.78 o 
  -5  -4   7        1.85        1.61      0.86 o 
  -4  -4   7        0.65        0.79      0.66 o 
  -3  -4   7        8.44        9.17      1.09 o 
  -2  -4   7       43.19       42.03      1.10 o 
  -1  -4   7       56.21       49.81      0.85 o 
   0  -4   7       99.70      103.62      1.33 o 
   1  -4   7       38.77       36.08      0.91 o 
   2  -4   7       44.50       39.17      1.02 o 
   3  -4   7       72.80       62.92      2.71 o 
   4  -4   7       19.75       18.77      1.44 o 
   5  -4   7        2.47        2.66      0.70 o 
  -5  -3   7        0.34        0.92      0.70 o 
  -4  -3   7        0.10       -0.41      0.42 o 
  -3  -3   7        4.81        4.56      0.76 o 
  -2  -3   7        6.24        5.60      0.98 o 
  -1  -3   7       69.76       71.85      1.02 o 
   0  -3   7       35.35       36.74      0.70 o 
   1  -3   7       40.35       40.81      0.64 o 
   2  -3   7        8.36        6.43      0.36 o 
   3  -3   7        1.34        0.33      0.33 o 
   4  -3   7       90.06       71.39      2.75 o 
   5  -3   7        8.38        8.06      1.01 o 
  -5  -2   7        5.41        6.70      1.18 o 
  -4  -2   7       34.25       36.19      1.73 o 
  -3  -2   7        1.44        1.15      0.34 o 
  -2  -2   7       12.77       11.17      0.38 o 
  -1  -2   7       37.98       38.67      0.65 o 
   0  -2   7        7.03        9.07      0.31 o 
   1  -2   7       66.76       80.55      0.91 o 
   2  -2   7        2.00        2.63      0.20 o 
   3  -2   7       18.74       13.91      1.00 o 
   4  -2   7        8.87        7.38      0.85 o 
   5  -2   7       32.61       30.34      1.61 o 
   6  -2   7        0.28        0.17      0.41 o 
  -5  -1   7        0.72        0.30      0.47 o 
  -4  -1   7        6.30        5.88      0.64 o 
  -3  -1   7       59.05       58.54      1.60 o 
  -2  -1   7       21.93       24.40      0.50 o 
  -1  -1   7      313.35      328.78      2.92 o 
   0  -1   7       22.52       21.86      0.44 o 
   1  -1   7       33.46       35.25      0.54 o 
   2  -1   7       17.14       17.48      0.36 o 
   3  -1   7        9.79       11.32      0.62 o 
   4  -1   7        3.80        4.49      0.53 o 
   5  -1   7        5.26        4.28      0.67 o 
   6  -1   7        0.97        0.32      0.42 o 
  -5   0   7        6.21        6.88      1.06 o 
  -4   0   7        0.03       -0.20      0.27 o 
  -3   0   7       19.12       17.34      1.28 o 
  -2   0   7       28.47       29.51      0.52 o 
  -1   0   7      103.42      108.83      1.16 o 
   0   0   7     1200.10     1221.07      9.68 o 
   1   0   7        9.38       16.75      0.35 o 
   2   0   7      156.21      167.42      1.79 o 
   3   0   7        0.12       -0.14      0.14 o 
   4   0   7        2.55        2.11      0.39 o 
   5   0   7       13.34       13.21      0.97 o 
   6   0   7        1.15        1.00      0.48 o 
  -5   1   7        2.20        1.86      0.72 o 
  -4   1   7       11.89       10.60      0.93 o 
  -3   1   7      188.52      190.10      3.53 o 
  -2   1   7      278.30      272.59      2.64 o 
  -1   1   7      337.45      350.13      3.05 o 
   0   1   7       36.82       36.02      0.57 o 
   1   1   7      154.59      142.69      1.48 o 
   2   1   7       87.37       82.37      1.02 o 
   3   1   7      349.10      368.03      5.49 o 
   4   1   7        8.80        8.31      0.74 o 
   5   1   7        1.71        1.80      0.44 o 
   6   1   7        4.08        3.71      0.73 o 
  -5   2   7       11.06       10.90      1.49 o 
  -4   2   7       11.63       12.12      0.95 o 
  -3   2   7        8.01        6.58      1.11 o 
  -2   2   7        8.46        7.09      0.45 o 
  -1   2   7       15.38       19.42      0.37 o 
   0   2   7       14.92       16.91      0.36 o 
   1   2   7     2027.03     2082.63     17.47 o 
   2   2   7       24.33       28.77      0.58 o 
   3   2   7        0.12        0.22      0.19 o 
   4   2   7        0.51        1.28      0.38 o 
   5   2   7        1.10       -0.19      0.73 o 
   6   2   7        0.96        0.92      0.46 o 
  -5   3   7        8.84       10.40      0.94 o 
  -4   3   7        0.03       -0.27      0.27 o 
  -3   3   7       19.11       17.92      0.96 o 
  -2   3   7        6.49        5.84      0.35 o 
  -1   3   7       15.09       16.47      0.36 o 
   0   3   7       89.27       90.75      1.20 o 
   1   3   7      130.87      141.07      1.45 o 
   2   3   7       40.58       37.73      0.68 o 
   3   3   7       12.06        8.09      1.17 o 
   4   3   7      119.35      128.32      3.26 o 
   5   3   7        1.83        1.78      0.57 o 
   6   3   7        2.20        2.39      1.10 o 
  -5   4   7       14.06       13.83      1.12 o 
  -4   4   7       14.07       10.73      0.92 o 
  -3   4   7        0.82        0.51      0.30 o 
  -2   4   7        0.00        0.07      0.12 o 
  -1   4   7        1.66        1.83      0.16 o 
   0   4   7       17.38       16.73      0.40 o 
   1   4   7       41.62       38.93      0.67 o 
   2   4   7        9.42        9.87      0.51 o 
   3   4   7       11.34       13.61      1.02 o 
   4   4   7        0.33        0.07      0.33 o 
   5   4   7        4.85        3.60      0.72 o 
   6   4   7        0.82        0.49      0.65 o 
  -5   5   7        2.11        2.57      0.63 o 
  -4   5   7        0.37        0.62      0.41 o 
  -3   5   7       96.18       84.12      2.24 o 
  -2   5   7       21.05       28.12      0.84 o 
  -1   5   7      282.60      300.33      3.00 o 
   0   5   7        1.53        0.68      0.16 o 
   1   5   7       15.07       15.38      0.46 o 
   2   5   7        1.89        2.20      0.25 o 
   3   5   7        0.04       -0.09      0.20 o 
   4   5   7        0.12       -0.19      0.36 o 
   5   5   7        0.20        0.55      0.55 o 
  -5   6   7        3.72        4.47      1.89 o 
  -4   6   7       16.05       13.13      1.66 o 
  -3   6   7       88.61       77.12      2.21 o 
  -2   6   7        0.16       -0.18      0.18 o 
  -1   6   7       11.99       12.78      0.43 o 
   0   6   7       27.59       31.76      0.72 o 
   1   6   7        0.00       -0.06      0.11 o 
   2   6   7        7.23        7.08      0.38 o 
   3   6   7       39.01       36.94      1.52 o 
   4   6   7        0.24        0.15      0.45 o 
   5   6   7        0.07        0.88      0.58 o 
  -4   7   7        4.18        4.92      0.97 o 
  -3   7   7        3.73        3.24      0.62 o 
  -2   7   7      130.52      113.90      2.16 o 
  -1   7   7        0.47        0.45      0.17 o 
   0   7   7       54.95       59.31      1.02 o 
   1   7   7        2.92        3.43      0.30 o 
   2   7   7        0.40        0.38      0.20 o 
   3   7   7        1.84        2.10      0.48 o 
   4   7   7       19.22       17.25      1.55 o 
   5   7   7        0.09        0.17      0.60 o 
  -4   8   7        0.74        0.24      0.67 o 
  -3   8   7       12.03       11.26      2.32 o 
  -2   8   7        0.11       -0.01      0.31 o 
  -1   8   7        0.03       -0.17      0.17 o 
   0   8   7        6.22        6.61      0.42 o 
   1   8   7      137.42      144.62      2.04 o 
   2   8   7        0.01       -0.20      0.22 o 
   3   8   7        0.66        0.20      0.34 o 
   4   8   7        2.87        2.40      0.81 o 
  -3   9   7        0.02        0.03      0.59 o 
  -2   9   7        0.81        0.69      0.41 o 
  -1   9   7       25.08       25.43      0.78 o 
   0   9   7        0.87        0.70      0.25 o 
   1   9   7        0.13       -0.12      0.24 o 
   2   9   7        1.57        1.57      0.33 o 
   3   9   7        1.97        1.31      0.51 o 
   4   9   7        0.87        1.30      1.02 o 
  -2  10   7        0.02       -0.05      0.38 o 
  -1  10   7        4.65        4.11      0.45 o 
   0  10   7        0.00       -0.21      0.27 o 
   1  10   7        0.47        0.44      0.32 o 
   2  10   7        7.11        7.05      0.60 o 
   3  10   7        0.01       -0.13      0.38 o 
  -1  11   7        1.28        1.39      1.44 o 
   0  11   7        5.61        4.64      0.61 o 
   1  11   7        0.00       -0.18      0.32 o 
   2  11   7        0.46        0.07      0.35 o 
  -2  -9   8       40.85       44.88      2.12 o 
  -1  -9   8        2.08        2.18      0.47 o 
   0  -9   8        0.64        0.95      0.38 o 
   1  -9   8        7.15        7.79      0.64 o 
   2  -9   8        1.61        1.83      0.53 o 
  -3  -8   8        0.00        0.20      0.70 o 
  -2  -8   8        1.97        2.90      0.70 o 
  -1  -8   8       59.63       61.87      1.58 o 
   0  -8   8        0.00        0.23      0.29 o 
   1  -8   8       42.87       43.99      1.29 o 
   2  -8   8       10.59        9.77      0.82 o 
   3  -8   8       11.94       12.20      1.88 o 
  -3  -7   8        0.24        0.02      0.41 o 
  -2  -7   8        0.15        0.41      0.23 o 
  -1  -7   8        0.01        0.36      0.32 o 
   0  -7   8        1.77        1.45      0.37 o 
   1  -7   8       26.78       26.33      0.87 o 
   2  -7   8       20.42       16.27      1.99 o 
   3  -7   8        7.93        8.59      1.57 o 
   4  -7   8        6.80        5.77      1.38 o 
  -4  -6   8        0.30        0.39      0.66 o 
  -3  -6   8        0.01       -0.20      0.30 o 
  -2  -6   8        0.08        0.21      0.19 o 
  -1  -6   8        7.06        5.43      0.42 o 
   0  -6   8       47.12       46.47      1.11 o 
   1  -6   8        4.22        4.29      0.38 o 
   2  -6   8        1.63        1.78      0.44 o 
   3  -6   8        5.55        3.07      0.94 o 
   4  -6   8        0.44       -0.21      0.57 o 
  -4  -5   8        0.00       -0.48      0.61 o 
  -3  -5   8       20.12       20.01      1.09 o 
  -2  -5   8        7.90        7.79      0.41 o 
  -1  -5   8        0.00       -0.08      0.17 o 
   0  -5   8       15.97       15.88      0.70 o 
   1  -5   8       13.13       12.04      0.54 o 
   2  -5   8        7.53        7.60      0.62 o 
   3  -5   8       21.08       19.30      1.64 o 
   4  -5   8        4.65        2.84      0.86 o 
   5  -5   8        0.85        1.72      0.79 o 
  -5  -4   8       42.53       42.52      2.95 o 
  -4  -4   8        9.26       10.07      1.52 o 
  -3  -4   8        0.64        0.51      0.25 o 
  -2  -4   8        6.19        5.58      0.49 o 
  -1  -4   8        9.92       10.64      0.46 o 
   0  -4   8       17.16       17.71      0.51 o 
   1  -4   8      342.99      330.79      3.80 o 
   2  -4   8       14.52       13.18      0.74 o 
   3  -4   8       18.49       15.13      1.35 o 
   4  -4   8        7.96        8.02      1.12 o 
   5  -4   8        0.73        0.72      0.53 o 
  -5  -3   8        3.02        2.60      0.95 o 
  -4  -3   8       22.77       24.61      1.83 o 
  -3  -3   8        1.17        1.29      0.26 o 
  -2  -3   8      216.09      223.73      5.13 o 
  -1  -3   8       64.75       73.02      1.06 o 
   0  -3   8       24.36       24.63      0.55 o 
   1  -3   8        9.26        8.48      0.32 o 
   2  -3   8       48.19       50.31      0.99 o 
   3  -3   8       24.02       22.10      1.46 o 
   4  -3   8       87.82       67.48      2.78 o 
   5  -3   8        2.50        1.69      0.60 o 
  -5  -2   8        4.30        3.38      0.78 o 
  -4  -2   8       21.23       21.89      1.50 o 
  -3  -2   8        3.15        3.42      0.50 o 
  -2  -2   8       22.67       22.17      0.64 o 
  -1  -2   8      184.41      183.63      1.99 o 
   0  -2   8      365.90      315.98      3.07 o 
   1  -2   8      320.75      332.20      2.93 o 
   2  -2   8      392.27      374.97      3.74 o 
   3  -2   8        7.98        6.96      0.89 o 
   4  -2   8        7.13        6.89      0.89 o 
   5  -2   8        3.47        2.57      0.63 o 
   6  -2   8        0.22        0.62      0.51 o 
  -5  -1   8        0.24        0.50      0.50 o 
  -4  -1   8        0.00        0.26      0.40 o 
  -3  -1   8       43.58       44.86      2.02 o 
  -2  -1   8       42.31       41.07      0.76 o 
  -1  -1   8      471.17      507.51      4.10 o 
   0  -1   8      256.32      287.56      2.80 o 
   1  -1   8      208.05      214.34      2.13 o 
   2  -1   8        5.97        4.96      0.28 o 
   3  -1   8       50.89       48.15      1.91 o 
   4  -1   8       10.05        8.46      0.91 o 
   5  -1   8       90.88       84.38      3.03 o 
   6  -1   8        3.39        2.79      0.69 o 
  -5   0   8        0.74        0.56      0.80 o 
  -4   0   8        4.83        5.01      0.62 o 
  -3   0   8      114.95      106.10      2.40 o 
  -2   0   8        0.50        0.09      0.12 o 
  -1   0   8      186.43      194.80      1.89 o 
   0   0   8       31.52       31.02      0.52 o 
   1   0   8      120.12      109.22      1.23 o 
   2   0   8       18.74       19.54      0.42 o 
   4   0   8        3.75        4.23      0.53 o 
   5   0   8       18.08       20.50      1.30 o 
   6   0   8       11.55       11.24      1.16 o 
  -5   1   8        0.18        0.43      0.41 o 
  -4   1   8        2.71        2.63      0.60 o 
  -3   1   8        4.87        4.18      0.52 o 
  -2   1   8       47.68       45.53      0.92 o 
  -1   1   8       60.12       59.47      0.77 o 
   0   1   8       56.19       57.91      0.81 o 
   1   1   8       97.38       94.86      1.12 o 
   2   1   8        0.00        0.00      0.10 o 
   4   1   8        1.57        1.51      0.38 o 
   5   1   8        0.80        0.65      0.34 o 
   6   1   8        1.34        1.18      0.56 o 
  -5   2   8       42.64       37.44      1.59 o 
  -4   2   8       10.12        9.44      0.83 o 
  -3   2   8        5.17        5.29      0.60 o 
  -2   2   8        8.21        6.89      0.41 o 
  -1   2   8       35.72       35.18      0.58 o 
   0   2   8        5.85        6.95      0.27 o 
   1   2   8      118.86      132.82      1.47 o 
   2   2   8       21.18       28.17      0.56 o 
   4   2   8        6.11        5.56      0.66 o 
   5   2   8        5.67        6.51      0.82 o 
   6   2   8        0.34       -0.36      0.41 o 
  -5   3   8        4.01        3.00      0.60 o 
  -4   3   8        7.44        8.35      1.28 o 
  -3   3   8       24.06       22.08      1.07 o 
  -2   3   8       91.86      102.54      1.36 o 
  -1   3   8      630.60      595.94      5.05 o 
   0   3   8      120.49      132.39      1.51 o 
   1   3   8      110.12      110.49      1.24 o 
   2   3   8       23.74       21.18      0.52 o 
   3   3   8        3.04        2.84      0.48 o 
   4   3   8       11.07       11.53      2.14 o 
   5   3   8        5.02        3.87      1.45 o 
   6   3   8        0.31        0.71      0.48 o 
  -5   4   8        0.06        0.16      0.43 o 
  -4   4   8       58.94       47.05      1.74 o 
  -3   4   8       49.42       43.07      1.50 o 
  -2   4   8       17.63       19.55      0.80 o 
  -1   4   8       20.65       20.87      0.45 o 
   0   4   8        0.57        0.05      0.11 o 
   1   4   8        9.76       10.61      0.41 o 
   2   4   8      555.09      584.44      7.15 o 
   3   4   8        6.11        6.72      0.31 o 
   4   4   8        1.04        1.78      0.52 o 
   5   4   8        0.05       -0.14      0.41 o 
   6   4   8        0.71        0.24      0.54 o 
  -5   5   8        0.62        1.16      0.81 o 
  -4   5   8        7.68        7.36      0.84 o 
  -3   5   8        8.74        6.11      0.70 o 
  -2   5   8       83.17       87.48      1.71 o 
  -1   5   8      168.05      172.81      1.95 o 
   0   5   8       58.85       52.26      1.02 o 
   1   5   8       11.34       14.67      0.51 o 
   2   5   8        5.39        5.40      0.49 o 
   3   5   8       11.03       10.92      0.64 o 
   4   5   8        1.02        0.46      0.43 o 
   5   5   8       27.93       31.99      2.59 o 
  -4   6   8       12.45       12.91      1.13 o 
  -3   6   8        5.62        6.42      0.77 o 
  -2   6   8       11.05       10.69      0.67 o 
  -1   6   8       16.34       16.12      0.48 o 
   0   6   8        3.83        3.54      0.34 o 
   1   6   8        2.01        1.65      0.28 o 
   2   6   8        0.01        0.04      0.15 o 
   3   6   8       49.62       51.33      1.48 o 
   4   6   8        5.43        5.29      0.94 o 
   5   6   8        0.21        0.01      0.51 o 
  -4   7   8        2.11        1.79      0.73 o 
  -3   7   8        6.79        7.41      0.87 o 
  -2   7   8       17.30       16.83      0.99 o 
  -1   7   8        0.00        0.06      0.16 o 
   0   7   8       10.68        9.57      0.46 o 
   1   7   8        9.18        7.61      0.42 o 
   2   7   8        0.19        0.03      0.19 o 
   3   7   8        4.85        5.23      0.70 o 
   4   7   8        2.21        2.48      0.77 o 
   5   7   8        0.00        0.65      0.64 o 
  -4   8   8        9.64       10.91      1.40 o 
  -3   8   8       11.66        8.26      2.20 o 
  -2   8   8       50.87       43.79      1.31 o 
  -1   8   8        0.14       -0.17      0.17 o 
   0   8   8        0.95        0.94      0.23 o 
   1   8   8        0.81        1.22      0.31 o 
   2   8   8        0.01       -0.20      0.20 o 
   3   8   8        0.03       -0.02      0.32 o 
   4   8   8        1.74        0.17      0.67 o 
  -3   9   8        3.14        4.87      1.05 o 
  -2   9   8        0.31        0.38      0.32 o 
  -1   9   8       56.49       52.77      1.08 o 
   0   9   8        0.61        0.46      0.25 o 
   1   9   8       16.16       17.32      0.78 o 
   2   9   8        3.11        3.39      0.46 o 
   3   9   8        1.24        1.21      0.43 o 
   4   9   8        0.08       -0.60      0.60 o 
  -2  10   8        4.86        4.35      0.91 o 
  -1  10   8        5.85        6.50      0.80 o 
   0  10   8        0.06       -0.27      0.27 o 
   1  10   8        0.33        0.34      0.30 o 
   2  10   8       13.86       10.87      0.72 o 
   3  10   8        0.36        0.30      0.48 o 
  -1  11   8        0.72        0.17      0.53 o 
   0  11   8       18.50       19.00      1.02 o 
   1  11   8        1.28        0.83      0.38 o 
  -1  -9   9        2.14        1.43      0.43 o 
   0  -9   9        0.29        0.20      0.35 o 
   1  -9   9        0.52        0.16      0.30 o 
   2  -9   9        0.20       -0.45      0.45 o 
  -2  -8   9        0.00       -0.18      0.64 o 
  -1  -8   9       16.82       15.33      1.00 o 
   0  -8   9        2.04        2.00      0.52 o 
   1  -8   9        1.81        1.76      0.38 o 
   2  -8   9        0.12       -0.10      0.36 o 
   3  -8   9        0.06        0.19      0.83 o 
  -3  -7   9        0.00       -0.09      0.40 o 
  -2  -7   9        2.39        2.33      0.33 o 
  -1  -7   9      245.20      257.02      3.80 o 
   0  -7   9        9.70       10.42      1.04 o 
   1  -7   9        0.80        0.74      0.41 o 
   2  -7   9        4.72        4.78      0.70 o 
   3  -7   9        4.09        5.99      1.33 o 
   4  -7   9        0.84        0.41      0.77 o 
  -4  -6   9        1.66        1.16      0.77 o 
  -3  -6   9        0.89        0.55      0.46 o 
  -2  -6   9        1.54        0.55      0.26 o 
  -1  -6   9       27.06       31.20      0.91 o 
   0  -6   9      251.15      252.17      3.65 o 
   1  -6   9        0.92        0.82      0.26 o 
   2  -6   9       76.37       63.17      2.64 o 
   3  -6   9       12.27       12.24      1.64 o 
   4  -6   9       18.06       21.69      2.20 o 
  -4  -5   9        0.06        0.02      0.70 o 
  -3  -5   9        2.56        1.87      0.46 o 
  -2  -5   9        0.34        0.03      0.16 o 
  -1  -5   9        2.52        2.28      0.31 o 
   0  -5   9      101.96      104.68      1.72 o 
   1  -5   9       22.84       24.06      0.73 o 
   2  -5   9       37.02       35.52      1.12 o 
   3  -5   9        8.22        4.68      1.08 o 
   4  -5   9        7.93       11.55      1.57 o 
   5  -5   9        5.17        5.03      1.14 o 
  -4  -4   9        0.28       -0.25      0.65 o 
  -3  -4   9        1.75        1.21      0.39 o 
  -2  -4   9        3.10        3.55      0.76 o 
  -1  -4   9       14.73       16.55      0.79 o 
   0  -4   9        0.29        0.49      0.16 o 
   1  -4   9      637.28      603.88      5.94 o 
   2  -4   9        3.90        3.57      0.41 o 
   3  -4   9       33.46       27.25      1.86 o 
   4  -4   9       10.98        9.52      1.25 o 
   5  -4   9        3.26        1.24      0.65 o 
  -5  -3   9       11.90       11.45      1.76 o 
  -4  -3   9        0.20        0.22      0.55 o 
  -3  -3   9        1.69        1.19      0.39 o 
  -2  -3   9        8.33        7.47      0.54 o 
  -1  -3   9       17.26       19.98      0.57 o 
   0  -3   9        0.23        0.30      0.14 o 
   1  -3   9       22.37       23.66      0.56 o 
   2  -3   9       16.26       11.29      0.52 o 
   3  -3   9        5.86        6.73      0.97 o 
   4  -3   9       45.86       37.38      2.06 o 
   5  -3   9        2.52        1.96      0.67 o 
  -5  -2   9        0.03       -0.42      0.46 o 
  -4  -2   9      131.39      132.80      4.75 o 
  -3  -2   9       29.18       31.57      2.25 o 
  -2  -2   9        3.67        4.27      0.51 o 
  -1  -2   9       14.02       13.97      0.50 o 
   0  -2   9        9.10        7.92      0.35 o 
   1  -2   9       19.72       24.66      0.54 o 
   2  -2   9       14.91       15.90      0.51 o 
   3  -2   9        0.22        0.00      0.32 o 
   4  -2   9        6.15        4.55      0.78 o 
   5  -2   9        2.99        2.17      0.63 o 
  -5  -1   9        1.47        1.71      0.68 o 
  -4  -1   9        2.54        1.75      0.48 o 
  -3  -1   9       58.57       59.99      2.08 o 
  -2  -1   9        2.32        1.82      0.25 o 
  -1  -1   9      128.13      151.59      1.60 o 
   0  -1   9      198.31      239.61      2.45 o 
   1  -1   9       17.68       16.74      0.47 o 
   2  -1   9       11.73       11.37      0.36 o 
   3  -1   9       65.27       61.22      1.67 o 
   4  -1   9        9.46        7.41      0.94 o 
   5  -1   9        1.07        0.83      0.52 o 
   6  -1   9        0.01       -0.09      0.46 o 
  -5   0   9        2.37        2.28      0.82 o 
  -4   0   9       13.70       14.55      1.06 o 
  -3   0   9      377.34      386.63      6.38 o 
  -2   0   9       35.83       33.02      0.78 o 
  -1   0   9        0.84        0.93      0.14 o 
   0   0   9      241.21      245.50      2.47 o 
   1   0   9      303.88      253.82      2.50 o 
   2   0   9      108.71      107.02      1.33 o 
   4   0   9        1.91        1.47      0.79 o 
   5   0   9        1.70        1.28      0.53 o 
   6   0   9        0.02        0.05      0.49 o 
  -5   1   9        1.70        2.14      0.56 o 
  -4   1   9        7.30        7.78      0.79 o 
  -3   1   9       12.02       12.63      0.91 o 
  -2   1   9      338.11      305.00      3.98 o 
  -1   1   9       31.76       29.69      0.53 o 
   0   1   9      747.17      832.49      7.31 o 
   1   1   9      259.02      302.77      2.91 o 
   2   1   9      141.15      138.24      1.64 o 
   4   1   9       50.03       46.84      1.63 o 
   5   1   9        5.46        6.76      0.96 o 
   6   1   9       23.24       24.23      1.65 o 
  -5   2   9        1.15        1.25      0.55 o 
  -4   2   9        9.06       10.30      1.05 o 
  -3   2   9        2.50        2.61      0.53 o 
  -2   2   9       15.98       15.44      0.78 o 
  -1   2   9       27.15       26.07      0.50 o 
   0   2   9      139.48      151.56      1.59 o 
   1   2   9      123.81      127.33      1.46 o 
   2   2   9       89.53       81.58      1.14 o 
   3   2   9       51.13       49.96      1.64 o 
   4   2   9       85.25       89.51      2.53 o 
   5   2   9        0.01        0.04      0.37 o 
   6   2   9        4.45        3.52      0.83 o 
  -5   3   9        0.09        0.90      0.51 o 
  -4   3   9        1.54        1.19      0.45 o 
  -3   3   9       13.86       11.62      1.20 o 
  -2   3   9        6.41        5.89      0.39 o 
  -1   3   9       29.66       30.40      0.58 o 
   0   3   9       14.40       12.27      0.41 o 
   1   3   9       18.81       21.09      0.49 o 
   2   3   9       69.15       71.14      1.35 o 
   3   3   9        4.21        4.42      0.60 o 
   4   3   9        4.10        3.83      0.63 o 
   5   3   9       10.50       10.82      1.07 o 
   6   3   9        0.67        1.22      0.58 o 
  -5   4   9        1.07        2.36      0.61 o 
  -4   4   9       35.99       30.54      1.97 o 
  -3   4   9       13.40        8.84      0.83 o 
  -2   4   9        6.50        6.75      0.49 o 
  -1   4   9      121.00      117.72      1.35 o 
   0   4   9        1.71        1.04      0.16 o 
   1   4   9        6.30        5.07      0.31 o 
   2   4   9        8.20        8.15      0.52 o 
   3   4   9        5.52        7.14      0.48 o 
   4   4   9        0.01        0.11      0.37 o 
   5   4   9        0.42        0.30      0.46 o 
  -5   5   9        5.74       10.56      1.09 o 
  -4   5   9       13.31       10.63      1.01 o 
  -3   5   9       12.20       13.03      1.00 o 
  -2   5   9       13.43       14.87      0.72 o 
  -1   5   9        0.04       -0.07      0.12 o 
   0   5   9      253.77      246.56      2.68 o 
   1   5   9        1.41        2.17      0.25 o 
   2   5   9       29.22       29.84      0.69 o 
   3   5   9        0.87        0.60      0.27 o 
   4   5   9        0.35        0.59      0.76 o 
   5   5   9        0.93        1.31      0.60 o 
  -4   6   9        0.01        0.21      0.46 o 
  -3   6   9       59.22       43.52      3.36 o 
  -2   6   9       59.88       53.37      1.54 o 
  -1   6   9        5.12        5.27      0.33 o 
   0   6   9        2.44        3.18      0.28 o 
   1   6   9        7.94        8.40      0.42 o 
   2   6   9        7.59        7.94      0.42 o 
   3   6   9       56.10       50.99      1.95 o 
   4   6   9        0.85        0.40      0.50 o 
   5   6   9        0.68        0.94      0.59 o 
  -4   7   9        0.46        0.74      0.98 o 
  -3   7   9        0.01        0.47      0.44 o 
  -2   7   9       17.28       15.75      0.87 o 
  -1   7   9       54.80       56.83      1.05 o 
   0   7   9       83.11       85.89      1.32 o 
   1   7   9      126.90      135.79      1.77 o 
   2   7   9        0.56        0.63      0.25 o 
   3   7   9        1.43        1.82      0.44 o 
   4   7   9        1.09        1.55      0.66 o 
   5   7   9        0.03       -0.42      0.59 o 
  -3   8   9        1.46        0.86      0.56 o 
  -2   8   9       31.08       29.13      1.13 o 
  -1   8   9       15.75       15.25      0.60 o 
   0   8   9       10.03        9.79      0.53 o 
   1   8   9        5.16        5.89      0.49 o 
   2   8   9        0.51        0.32      0.25 o 
   3   8   9        1.12        0.95      0.85 o 
   4   8   9       18.24       14.93      1.50 o 
  -3   9   9        0.17       -0.11      0.70 o 
  -2   9   9        3.67        3.18      0.51 o 
  -1   9   9        0.23        0.33      0.21 o 
   0   9   9        2.59        2.01      0.44 o 
   1   9   9        4.16        4.23      0.68 o 
   2   9   9        0.08        0.55      0.33 o 
   3   9   9        0.15        0.03      0.36 o 
  -2  10   9        1.00       -0.04      0.44 o 
  -1  10   9        4.32        3.17      0.52 o 
   0  10   9        0.27       -0.28      0.28 o 
   1  10   9        0.00       -0.28      0.28 o 
   2  10   9        0.31       -0.25      0.33 o 
   3  10   9        0.02       -0.06      0.45 o 
   0  11   9        9.39        9.51      0.83 o 
   1  11   9        0.10       -0.23      0.34 o 
   0  -9  10        0.14       -0.12      0.40 o 
   1  -9  10        1.58        1.00      0.39 o 
  -2  -8  10        0.31        0.69      0.62 o 
  -1  -8  10        0.00       -0.09      0.37 o 
   0  -8  10        0.08        0.17      0.32 o 
   1  -8  10        0.18       -0.08      0.28 o 
   2  -8  10        0.98        0.80      0.65 o 
  -3  -7  10        0.01       -0.31      0.44 o 
  -2  -7  10        0.27        0.10      0.56 o 
  -1  -7  10       30.34       38.38      1.24 o 
   0  -7  10        1.22        1.13      0.35 o 
   1  -7  10        0.15        0.08      0.26 o 
   2  -7  10        0.66        0.87      0.39 o 
   3  -7  10        0.16        0.72      0.93 o 
  -3  -6  10        3.65        3.64      0.69 o 
  -2  -6  10        0.58        0.41      0.40 o 
  -1  -6  10        5.73        4.71      0.56 o 
   0  -6  10       17.10       16.18      0.90 o 
   1  -6  10        8.51        8.76      0.58 o 
   2  -6  10        3.25        4.09      0.51 o 
   3  -6  10        0.06        0.10      0.68 o 
   4  -6  10        1.33        0.96      0.82 o 
  -4  -5  10        0.30       -0.68      0.68 o 
  -3  -5  10        1.47        1.55      0.94 o 
  -2  -5  10        0.46        0.59      0.32 o 
  -1  -5  10        1.78        2.09      0.35 o 
   0  -5  10      367.72      374.19      4.94 o 
   1  -5  10       21.13       21.50      0.71 o 
   2  -5  10        8.20        7.94      0.64 o 
   3  -5  10        1.43        2.01      0.84 o 
   4  -5  10        0.67       -0.27      0.58 o 
  -4  -4  10        4.51        4.35      1.21 o 
  -3  -4  10        0.92        0.27      0.30 o 
  -2  -4  10       11.22        9.32      0.65 o 
  -1  -4  10       11.75       11.42      0.52 o 
   0  -4  10       38.25       38.74      0.80 o 
   1  -4  10      432.95      429.07      4.46 o 
   2  -4  10        0.02        0.14      0.23 o 
   3  -4  10       24.83       15.20      1.64 o 
   4  -4  10        2.54        2.03      0.75 o 
   5  -4  10        5.55        6.90      1.26 o 
  -4  -3  10       11.46       13.84      2.53 o 
  -3  -3  10        0.05        0.27      0.25 o 
  -2  -3  10        8.19        7.73      0.58 o 
  -1  -3  10       15.14       13.65      0.53 o 
   0  -3  10       32.07       32.74      0.65 o 
   1  -3  10      656.26      642.41      6.30 o 
   2  -3  10      103.24      102.57      1.71 o 
   3  -3  10        4.81        3.57      0.80 o 
   4  -3  10        0.07        0.44      0.46 o 
   5  -3  10        0.91        2.81      0.76 o 
  -5  -2  10        0.13        0.18      0.55 o 
  -4  -2  10       62.75       69.95      2.81 o 
  -3  -2  10        8.64        8.66      0.47 o 
  -2  -2  10       22.32       23.14      0.82 o 
  -1  -2  10       17.40       19.68      0.56 o 
   0  -2  10       98.77      102.29      1.34 o 
   1  -2  10       81.57       76.45      1.07 o 
   2  -2  10     1367.87     1293.73     14.80 o 
   3  -2  10        0.40        0.49      0.48 o 
   4  -2  10       33.01       28.14      1.79 o 
   5  -2  10        5.12        5.16      0.94 o 
  -5  -1  10        0.14        0.20      0.52 o 
  -4  -1  10       40.25       44.78      2.12 o 
  -3  -1  10        8.44        9.81      0.85 o 
  -2  -1  10       12.53       12.98      0.70 o 
  -1  -1  10        3.86        3.62      0.24 o 
   0  -1  10       18.31       16.23      0.45 o 
   1  -1  10        7.32        8.45      0.34 o 
   2  -1  10       13.74       12.02      0.83 o 
   3  -1  10       27.08       22.69      2.20 o 
   4  -1  10       13.80       11.54      1.22 o 
   5  -1  10       14.81       14.10      1.41 o 
  -5   0  10        2.00        2.83      0.80 o 
  -4   0  10        3.64        4.61      0.68 o 
  -3   0  10       54.12       52.40      1.68 o 
  -2   0  10       26.17       27.79      0.76 o 
  -1   0  10        0.31        0.27      0.12 o 
   0   0  10       18.87       19.16      0.48 o 
   1   0  10        6.97        7.23      0.55 o 
   2   0  10       24.19       24.92      0.78 o 
   3   0  10      209.09      201.30      4.16 o 
   4   0  10        0.09       -0.26      0.26 o 
   5   0  10        0.06        0.25      0.43 o 
   6   0  10        0.80       -0.07      0.52 o 
  -5   1  10       13.25       15.32      1.22 o 
  -4   1  10        2.32        1.77      0.49 o 
  -3   1  10       14.31       16.05      2.04 o 
  -2   1  10       73.31       71.50      1.29 o 
  -1   1  10        0.01       -0.04      0.10 o 
   0   1  10        2.32        5.48      0.41 o 
   1   1  10      106.54      119.93      1.42 o 
   2   1  10        0.08       -0.01      0.12 o 
   3   1  10       52.95       50.75      1.63 o 
   4   1  10       23.95       21.12      1.11 o 
   5   1  10        0.08        0.67      0.52 o 
   6   1  10        2.75        1.41      0.73 o 
  -5   2  10        5.43        7.41      0.91 o 
  -4   2  10        8.99        7.16      0.79 o 
  -3   2  10        3.63        2.74      0.51 o 
  -2   2  10      934.14      864.77     15.35 o 
  -1   2  10      118.12      105.42      1.31 o 
   0   2  10        4.47        4.19      0.36 o 
   1   2  10       66.97       64.53      0.94 o 
   2   2  10       34.63       31.17      0.82 o 
   3   2  10        0.39        0.51      0.32 o 
   4   2  10       85.74       88.61      2.54 o 
   5   2  10        4.24        3.07      0.67 o 
   6   2  10        1.86        1.73      0.75 o 
  -5   3  10        2.87        0.33      0.54 o 
  -4   3  10       20.31       22.11      1.31 o 
  -3   3  10       22.20       23.88      1.21 o 
  -2   3  10       14.58       13.82      0.69 o 
  -1   3  10      566.13      516.86      5.56 o 
   0   3  10        6.71        6.61      0.32 o 
   1   3  10      205.89      246.53      2.78 o 
   2   3  10       62.84       62.47      1.38 o 
   3   3  10       20.18       20.15      0.54 o 
   4   3  10        1.25        1.69      0.49 o 
   5   3  10       15.18       15.21      1.43 o 
  -5   4  10        0.92        1.29      0.61 o 
  -4   4  10        0.93        0.62      0.45 o 
  -3   4  10       29.05       29.53      1.34 o 
  -2   4  10       23.42       22.81      0.82 o 
  -1   4  10      157.53      145.68      1.74 o 
   0   4  10      118.37      113.84      1.45 o 
   1   4  10       16.33       17.77      0.58 o 
   2   4  10       37.99       36.92      0.94 o 
   3   4  10        9.43       10.99      1.08 o 
   4   4  10        9.50        8.41      1.20 o 
   5   4  10       67.34       73.36      5.39 o 
  -4   5  10        8.68       10.26      1.84 o 
  -3   5  10        5.00        3.17      0.68 o 
  -2   5  10       24.04       24.27      0.99 o 
  -1   5  10        3.23        2.98      0.26 o 
   0   5  10      232.14      223.39      3.53 o 
   1   5  10        0.80        0.86      0.19 o 
   2   5  10       36.10       38.24      0.82 o 
   3   5  10       18.42       16.72      0.85 o 
   4   5  10        2.32        2.53      0.85 o 
   5   5  10        0.26        0.56      0.56 o 
  -4   6  10        4.84        5.63      0.82 o 
  -3   6  10       11.01        9.73      0.97 o 
  -2   6  10        8.27        5.92      0.55 o 
  -1   6  10        1.56        1.41      0.22 o 
   0   6  10       61.93       63.48      1.07 o 
   1   6  10        4.40        4.55      0.34 o 
   2   6  10       10.22       11.12      0.51 o 
   3   6  10       11.06       11.14      0.81 o 
   4   6  10        0.01        0.90      0.54 o 
   5   6  10        0.86        0.86      0.60 o 
  -4   7  10        8.72       13.94      2.14 o 
  -3   7  10        3.52        0.80      0.48 o 
  -2   7  10        5.47        6.28      0.58 o 
  -1   7  10        0.99        0.56      0.20 o 
   0   7  10       12.28       13.89      0.57 o 
   1   7  10        8.30        8.51      0.47 o 
   2   7  10        2.36        2.54      0.32 o 
   3   7  10        0.29        0.42      0.33 o 
   4   7  10        0.03       -0.20      0.49 o 
  -3   8  10        1.08        1.80      0.81 o 
  -2   8  10       21.25       14.30      0.90 o 
  -1   8  10       23.99       23.10      0.72 o 
   0   8  10        0.00       -0.06      0.21 o 
   1   8  10       29.72       34.02      0.89 o 
   2   8  10        3.36        3.67      0.42 o 
   3   8  10        0.06       -0.18      0.50 o 
   4   8  10        1.84        1.88      1.20 o 
  -3   9  10        7.67       12.44      1.58 o 
  -2   9  10        1.25        0.94      0.38 o 
  -1   9  10        6.68        6.40      0.45 o 
   0   9  10        7.61        6.95      0.51 o 
   1   9  10        5.76        4.69      0.49 o 
   2   9  10       54.09       62.81      1.49 o 
   3   9  10        2.38        1.79      0.46 o 
  -2  10  10        0.00        0.23      0.45 o 
  -1  10  10       17.78       13.66      0.93 o 
   0  10  10        9.23        9.75      0.67 o 
   1  10  10        1.06        0.40      0.42 o 
   2  10  10        0.01        0.11      0.32 o 
   0  11  10        3.16        3.74      0.89 o 
  -1  -8  11        5.60        5.48      0.86 o 
   0  -8  11        0.57        1.54      0.41 o 
   1  -8  11        0.06        0.10      0.34 o 
   2  -8  11        1.49        1.33      0.58 o 
  -2  -7  11        9.29        8.03      0.99 o 
  -1  -7  11      179.11      183.03      3.06 o 
   0  -7  11       11.03       11.31      0.78 o 
   1  -7  11        0.09        0.14      0.28 o 
   2  -7  11        1.76        2.17      0.79 o 
   3  -7  11        9.81        9.93      1.11 o 
  -3  -6  11        5.79        6.34      0.86 o 
  -2  -6  11        0.16       -0.30      0.39 o 
  -1  -6  11       15.25       17.02      0.85 o 
   0  -6  11       10.70       11.65      0.89 o 
   1  -6  11        0.04       -0.14      0.25 o 
   2  -6  11        6.33        7.39      0.69 o 
   3  -6  11        6.97        8.47      1.04 o 
   4  -6  11        0.54        0.09      0.73 o 
  -4  -5  11        0.67        0.40      0.91 o 
  -3  -5  11        1.01        0.60      0.73 o 
  -2  -5  11        0.44        0.83      0.36 o 
  -1  -5  11        0.88        0.92      0.26 o 
   0  -5  11      543.57      543.76      6.83 o 
   1  -5  11        1.19        1.51      0.30 o 
   2  -5  11        0.03       -0.11      0.25 o 
   3  -5  11        0.89        1.14      0.43 o 
   4  -5  11        0.34       -0.54      0.59 o 
  -4  -4  11        0.33       -0.19      0.68 o 
  -3  -4  11        1.43        1.09      0.38 o 
  -2  -4  11        0.59        0.78      0.31 o 
  -1  -4  11        0.78        0.82      0.22 o 
   0  -4  11       20.47       20.71      0.73 o 
   1  -4  11       13.08       11.52      0.56 o 
   2  -4  11        7.84        6.56      0.56 o 
   3  -4  11        1.15        0.77      0.60 o 
   4  -4  11        3.15        2.30      0.85 o 
   5  -4  11        1.30        2.21      0.86 o 
  -4  -3  11       19.55       21.08      1.88 o 
  -3  -3  11        1.38        1.00      0.52 o 
  -2  -3  11        0.01       -0.08      0.24 o 
  -1  -3  11        0.02        0.17      0.17 o 
   0  -3  11        1.43        1.83      0.21 o 
   1  -3  11       17.28       18.60      0.90 o 
   2  -3  11        6.22        5.32      0.51 o 
   3  -3  11        4.73        4.01      0.89 o 
   4  -3  11        0.00        0.19      0.49 o 
   5  -3  11        0.22        0.16      0.56 o 
  -4  -2  11       75.79       79.56      3.92 o 
  -3  -2  11        7.06        7.83      0.65 o 
  -2  -2  11        5.46        4.44      0.47 o 
  -1  -2  11       32.26       32.34      0.75 o 
   0  -2  11       10.21       11.38      0.45 o 
   1  -2  11        0.27        0.15      0.15 o 
   2  -2  11      222.05      215.33      3.49 o 
   3  -2  11        1.23        1.00      0.57 o 
   4  -2  11        0.69        0.93      0.55 o 
   5  -2  11        0.28        0.52      0.60 o 
  -5  -1  11        2.70        2.08      0.80 o 
  -4  -1  11       98.14       98.94      3.43 o 
  -3  -1  11       80.90       81.81      3.42 o 
  -2  -1  11        0.24       -0.04      0.22 o 
  -1  -1  11        7.04        7.17      0.57 o 
   0  -1  11       18.50       17.09      0.49 o 
   1  -1  11       31.13       33.48      0.65 o 
   2  -1  11      798.36      767.65      9.09 o 
   3  -1  11       89.70       93.18      3.60 o 
   4  -1  11        0.41        0.40      0.46 o 
   5  -1  11        0.68        0.48      0.54 o 
  -5   0  11        0.28        0.01      0.55 o 
  -4   0  11        4.69        4.33      0.69 o 
  -3   0  11      405.05      396.74      6.71 o 
  -2   0  11       48.41       50.75      1.11 o 
  -1   0  11       14.00       16.82      0.82 o 
   0   0  11       19.35       24.04      0.56 o 
   1   0  11      103.14      108.63      1.36 o 
   2   0  11      126.26      120.16      2.21 o 
   3   0  11      734.26      738.07     12.90 o 
   4   0  11        1.30        0.40      0.48 o 
   5   0  11        6.72        5.92      1.05 o 
  -5   1  11        0.02       -0.40      0.40 o 
  -4   1  11        0.43        0.82      0.47 o 
  -3   1  11       10.11       11.11      0.93 o 
  -2   1  11       90.57       88.50      1.53 o 
  -1   1  11       10.96       12.92      0.48 o 
   0   1  11       11.43        9.59      0.38 o 
   1   1  11        0.89        0.54      0.14 o 
   2   1  11       13.34       14.52      0.64 o 
   3   1  11      187.73      186.53      4.06 o 
   4   1  11       19.16       19.73      1.46 o 
   5   1  11        5.05        6.46      1.06 o 
  -5   2  11        0.01        0.00      0.49 o 
  -4   2  11        5.18        5.57      0.78 o 
  -3   2  11        2.96        3.13      0.57 o 
  -2   2  11       88.00       86.76      1.52 o 
  -1   2  11        0.13        0.04      0.16 o 
   0   2  11        9.62       10.85      0.42 o 
   1   2  11        3.96        4.46      0.28 o 
   2   2  11        2.50        3.41      0.39 o 
   3   2  11        0.72        0.72      0.16 o 
   4   2  11      298.59      311.02      6.35 o 
   5   2  11        1.45        0.38      0.43 o 
  -5   3  11        0.85        0.41      0.66 o 
  -4   3  11       17.85       17.81      1.59 o 
  -3   3  11        0.41        0.05      0.33 o 
  -2   3  11      100.13      100.38      1.94 o 
  -1   3  11       46.47       44.92      0.91 o 
   0   3  11        3.91        3.44      0.26 o 
   1   3  11        2.63        3.03      0.28 o 
   2   3  11        6.58        7.88      0.33 o 
   3   3  11        0.65        0.47      0.22 o 
   4   3  11        9.89        9.21      0.94 o 
   5   3  11        2.87        2.07      0.64 o 
  -4   4  11        8.65        9.75      1.04 o 
  -3   4  11        7.53        5.31      0.83 o 
  -2   4  11        3.91        3.35      0.42 o 
  -1   4  11      501.53      479.71      4.62 o 
   0   4  11       70.44       65.24      1.04 o 
   1   4  11        0.04        0.05      0.13 o 
   2   4  11        1.67        1.58      0.21 o 
   3   4  11        0.03        0.13      0.24 o 
   4   4  11        1.36        2.03      0.78 o 
   5   4  11        0.00        0.94      0.58 o 
  -4   5  11        0.05        1.81      0.63 o 
  -3   5  11       47.62       46.92      2.44 o 
  -2   5  11       12.89       12.13      0.71 o 
  -1   5  11        1.73        1.50      0.19 o 
   0   5  11      235.02      232.68      2.59 o 
   1   5  11        3.74        4.62      0.39 o 
   2   5  11       12.31       14.17      0.55 o 
   3   5  11        6.01        4.12      0.51 o 
   4   5  11        0.65        0.67      0.52 o 
   5   5  11        1.99        3.79      0.78 o 
  -4   6  11        0.17        0.67      0.54 o 
  -3   6  11        7.50        6.24      0.85 o 
  -2   6  11       21.13       20.81      0.92 o 
  -1   6  11       16.05       16.75      0.60 o 
   0   6  11      419.72      419.60      4.23 o 
   1   6  11       87.94       92.64      1.37 o 
   2   6  11        0.45        0.45      0.20 o 
   3   6  11        5.08        4.75      0.57 o 
   4   6  11        0.14        0.34      0.50 o 
   5   6  11        0.14       -0.29      0.52 o 
  -3   7  11        8.11        6.30      0.88 o 
  -2   7  11        7.08        5.52      0.75 o 
  -1   7  11       12.63       12.54      0.55 o 
   0   7  11       14.75       15.93      1.05 o 
   1   7  11      156.66      162.58      2.22 o 
   2   7  11        2.58        3.65      0.56 o 
   3   7  11        8.16        6.01      0.68 o 
   4   7  11        5.10        4.55      0.91 o 
  -3   8  11        2.61        1.78      0.71 o 
  -2   8  11        0.44        0.62      0.38 o 
  -1   8  11        1.03        0.84      0.25 o 
   0   8  11        0.00        0.17      0.25 o 
   1   8  11        0.78        1.96      0.33 o 
   2   8  11        5.81        6.36      0.50 o 
   3   8  11        2.86        2.97      0.59 o 
   4   8  11        3.73        2.91      0.83 o 
  -2   9  11        0.57        0.57      0.47 o 
  -1   9  11        0.33       -0.02      0.23 o 
   0   9  11        0.01       -0.24      0.24 o 
   1   9  11        0.77        1.01      0.33 o 
   2   9  11        7.10        8.88      0.70 o 
   3   9  11        0.14        0.37      0.41 o 
  -1  10  11        3.97        3.86      0.57 o 
   0  10  11        2.41        2.17      0.42 o 
   1  10  11        0.19        0.25      0.32 o 
   2  10  11       12.83       15.61      0.92 o 
  -1  -8  12        0.03        0.05      0.44 o 
   0  -8  12        0.06       -0.07      0.35 o 
   1  -8  12        3.54        3.66      0.52 o 
  -2  -7  12        0.00       -0.24      0.51 o 
  -1  -7  12        1.24        1.08      0.52 o 
   0  -7  12        3.14        3.70      0.51 o 
   1  -7  12        0.00        0.03      0.30 o 
   2  -7  12        7.31        8.93      0.84 o 
   3  -7  12        0.70        0.44      0.34 o 
  -3  -6  12        2.21        1.34      0.62 o 
  -2  -6  12        4.75        4.40      0.81 o 
  -1  -6  12       85.41       92.17      1.94 o 
   0  -6  12        9.41        9.61      0.70 o 
   1  -6  12        2.32        2.96      0.44 o 
   2  -6  12        0.14        0.10      0.33 o 
   3  -6  12        1.03        0.99      0.39 o 
  -3  -5  12        1.19        1.45      0.59 o 
  -2  -5  12        0.00       -0.24      0.31 o 
  -1  -5  12       19.59       19.80      0.88 o 
   0  -5  12      208.77      204.65      3.18 o 
   1  -5  12        5.55        6.29      0.51 o 
   2  -5  12        0.18        0.53      0.48 o 
   3  -5  12        0.01        0.10      0.26 o 
   4  -5  12        5.99        9.44      1.54 o 
  -4  -4  12        0.42       -0.31      0.59 o 
  -3  -4  12        2.03        1.76      0.50 o 
  -2  -4  12       25.55       27.20      1.07 o 
  -1  -4  12       13.47       13.47      0.61 o 
   0  -4  12      152.88      156.01      2.54 o 
   1  -4  12       66.92       66.17      1.20 o 
   2  -4  12        0.94        1.59      0.37 o 
   3  -4  12       16.64       15.35      0.78 o 
   4  -4  12       13.73       12.65      1.73 o 
  -4  -3  12        2.48        1.73      0.92 o 
  -3  -3  12        0.67        0.39      0.32 o 
  -2  -3  12        4.94        4.25      0.49 o 
  -1  -3  12        7.05        6.63      0.44 o 
   0  -3  12       28.25       27.95      0.70 o 
   1  -3  12     1264.55     1215.49     12.48 o 
   2  -3  12        8.23        8.46      0.65 o 
   3  -3  12        0.17        0.11      0.21 o 
   4  -3  12        0.40       -0.11      0.51 o 
   5  -3  12        2.01        1.78      0.83 o 
  -4  -2  12        1.51        1.54      0.79 o 
  -3  -2  12        0.16       -0.10      0.26 o 
  -2  -2  12       25.65       24.34      0.94 o 
  -1  -2  12       14.92       12.72      0.54 o 
   0  -2  12        8.27        7.81      0.47 o 
   1  -2  12        0.08        0.28      0.17 o 
   2  -2  12       17.06       15.02      0.67 o 
   3  -2  12        3.18        2.01      0.59 o 
   4  -2  12        1.89        2.61      0.80 o 
   5  -2  12        8.55       12.18      1.54 o 
  -4  -1  12       13.54       10.85      4.02 o 
  -3  -1  12       16.26       16.05      0.67 o 
  -2  -1  12        4.50        3.67      0.39 o 
  -1  -1  12        7.01        6.07      0.35 o 
   0  -1  12        0.00       -0.09      0.13 o 
   1  -1  12        3.95        3.98      0.28 o 
   2  -1  12      330.66      324.73      4.30 o 
   3  -1  12        3.01        3.53      0.37 o 
   4  -1  12        0.68        0.84      0.58 o 
   5  -1  12        0.25        0.54      0.59 o 
  -4   0  12        0.00        0.27      0.48 o 
  -3   0  12       79.02       78.95      2.28 o 
  -2   0  12        2.35        1.29      0.30 o 
  -1   0  12       14.55       13.77      0.50 o 
   0   0  12       23.49       22.45      0.57 o 
   1   0  12        0.94        1.16      0.19 o 
   2   0  12       46.88       44.49      1.04 o 
   3   0  12       21.84       20.64      0.70 o 
   4   0  12        2.07        1.11      0.62 o 
   5   0  12        0.01       -0.04      0.49 o 
  -4   1  12        9.49       10.56      1.02 o 
  -3   1  12      272.93      270.10      5.11 o 
  -2   1  12      161.02      155.84      2.99 o 
  -1   1  12        0.15       -0.04      0.15 o 
   0   1  12        1.71        1.20      0.17 o 
   1   1  12        2.03        2.69      0.25 o 
   2   1  12        4.65        4.12      0.37 o 
   3   1  12      179.19      175.17      2.93 o 
   4   1  12       18.21       17.91      2.88 o 
   5   1  12        0.95        1.36      0.70 o 
  -4   2  12        0.64        0.26      0.59 o 
  -3   2  12        8.48        7.74      0.82 o 
  -2   2  12      674.56      644.50      7.29 o 
  -1   2  12       52.66       51.41      0.90 o 
   0   2  12        4.44        2.79      0.25 o 
   1   2  12       14.94       13.89      0.55 o 
   2   2  12       28.57       29.86      0.85 o 
   3   2  12       29.22       28.23      0.90 o 
   4   2  12      110.30      116.07      3.14 o 
   5   2  12        0.70       -0.19      0.54 o 
  -4   3  12        1.25        1.51      0.54 o 
  -3   3  12       12.36       14.43      1.12 o 
  -2   3  12       51.63       47.59      1.29 o 
  -1   3  12      228.72      217.32      2.42 o 
   0   3  12        0.19        0.05      0.15 o 
   1   3  12        7.51        7.00      0.39 o 
   2   3  12        3.04        2.53      0.30 o 
   3   3  12        5.74        5.28      0.49 o 
   4   3  12      175.32      176.21      4.28 o 
   5   3  12        7.06        7.19      0.96 o 
  -4   4  12        1.92        2.89      0.69 o 
  -3   4  12        8.33        7.66      0.88 o 
  -2   4  12        1.08        0.98      0.31 o 
  -1   4  12      551.60      541.88      5.19 o 
   0   4  12       17.04       15.64      0.55 o 
   1   4  12        0.17        0.53      0.18 o 
   2   4  12        1.07        1.01      0.26 o 
   3   4  12        1.41        1.34      0.34 o 
   4   4  12       11.23       11.69      1.13 o 
   5   4  12      104.73      111.99      3.44 o 
  -4   5  12        3.11        2.17      0.70 o 
  -3   5  12        4.94        4.45      0.73 o 
  -2   5  12        0.00        0.24      0.27 o 
  -1   5  12       62.14       62.74      1.13 o 
   0   5  12       25.22       25.71      0.86 o 
   1   5  12        2.17        2.15      0.27 o 
   2   5  12        0.00       -0.16      0.16 o 
   3   5  12        1.63        1.17      0.38 o 
   4   5  12        0.04        0.97      0.72 o 
   5   5  12        1.66        2.44      0.75 o 
  -4   6  12        2.76        2.84      0.77 o 
  -3   6  12        2.55        1.35      0.54 o 
  -2   6  12        1.78        1.13      0.34 o 
  -1   6  12        8.53        9.21      0.41 o 
   0   6  12       12.86       14.05      0.58 o 
   1   6  12        7.00        6.81      0.43 o 
   2   6  12        1.59        1.25      0.34 o 
   3   6  12        1.17        1.46      0.41 o 
   4   6  12        0.87        0.76      0.62 o 
  -3   7  12        2.97        6.48      0.93 o 
  -2   7  12       38.37       37.44      1.29 o 
  -1   7  12        0.75        0.38      0.27 o 
   0   7  12       26.74       31.65      0.89 o 
   1   7  12       31.78       34.60      1.29 o 
   2   7  12        1.28        1.20      0.28 o 
   3   7  12        0.16        0.19      0.39 o 
   4   7  12        0.01       -0.24      0.55 o 
  -3   8  12        0.19       -0.07      0.56 o 
  -2   8  12        7.55        6.74      0.67 o 
  -1   8  12        3.84        3.44      0.35 o 
   0   8  12        2.53        2.18      0.33 o 
   1   8  12      189.01      194.97      2.61 o 
   2   8  12       26.92       26.01      1.78 o 
   3   8  12        0.14        0.54      0.37 o 
   4   8  12        0.02        0.51      0.62 o 
  -2   9  12        0.09        0.15      0.39 o 
  -1   9  12        8.02        6.77      0.70 o 
   0   9  12        2.08        1.39      0.35 o 
   1   9  12        2.36        2.39      0.41 o 
   2   9  12       39.25       40.91      1.23 o 
   3   9  12        1.99        2.10      0.57 o 
  -1  10  12        0.86        0.49      0.42 o 
   0  10  12        0.00       -0.25      0.31 o 
   1  10  12        0.22        0.47      0.35 o 
   2  10  12       18.12       19.85      0.97 o 
  -1  -7  13        0.12       -0.07      0.48 o 
   0  -7  13        0.06       -0.20      0.32 o 
   1  -7  13       10.13       11.55      1.50 o 
   2  -7  13       61.63       76.54      2.52 o 
  -2  -6  13        0.50        0.35      0.58 o 
  -1  -6  13       66.38       69.99      2.37 o 
   0  -6  13        0.12        0.36      0.32 o 
   1  -6  13        0.02       -0.07      0.28 o 
   2  -6  13       11.29       11.50      0.90 o 
   3  -6  13        0.38        0.04      0.38 o 
  -3  -5  13        0.35        0.73      0.51 o 
  -2  -5  13        0.23        0.89      0.44 o 
  -1  -5  13        1.60        1.36      0.36 o 
   0  -5  13        0.03       -0.17      0.30 o 
   1  -5  13        9.15        9.35      0.70 o 
   2  -5  13        5.32        5.69      0.84 o 
   3  -5  13       42.92       57.57      1.78 o 
   4  -5  13        0.27        0.76      0.86 o 
  -3  -4  13        0.01        0.14      0.41 o 
  -2  -4  13        1.78        2.52      0.52 o 
  -1  -4  13        2.80        3.73      0.42 o 
   0  -4  13       15.66       14.52      1.06 o 
   1  -4  13        2.17        2.52      0.35 o 
   2  -4  13        1.44        1.30      0.53 o 
   3  -4  13        2.31        2.52      0.81 o 
   4  -4  13        0.02        0.49      0.70 o 
  -4  -3  13        0.21        0.51      0.77 o 
  -3  -3  13        5.74        4.83      0.65 o 
  -2  -3  13        8.53        8.13      0.67 o 
  -1  -3  13        0.25        0.30      0.21 o 
   0  -3  13        4.63        3.84      0.35 o 
   1  -3  13       65.18       67.36      1.31 o 
   2  -3  13        0.53        0.75      0.31 o 
   3  -3  13        0.01        0.03      0.23 o 
   4  -3  13        2.49        2.50      0.96 o 
  -4  -2  13        4.46        4.89      1.29 o 
  -3  -2  13        1.39        1.16      0.48 o 
  -2  -2  13        2.59        2.76      0.43 o 
  -1  -2  13       57.06       50.17      1.04 o 
   0  -2  13       48.49       47.64      0.98 o 
   1  -2  13      250.66      250.20      3.22 o 
   2  -2  13       67.32       69.19      1.43 o 
   3  -2  13        2.16        3.31      0.85 o 
   4  -2  13        6.97        4.38      1.00 o 
   5  -2  13        7.08        9.98      1.53 o 
  -4  -1  13       60.81       63.47      3.11 o 
  -3  -1  13        7.08        6.01      0.51 o 
  -2  -1  13        1.06        0.84      0.29 o 
  -1  -1  13        7.31        7.86      0.52 o 
   0  -1  13       11.29       11.77      0.49 o 
   1  -1  13       60.06       58.86      0.96 o 
   2  -1  13      739.90      742.01      8.99 o 
   3  -1  13        3.98        3.26      0.45 o 
   4  -1  13        1.25        1.85      0.73 o 
   5  -1  13        0.09        0.02      0.51 o 
  -4   0  13        1.94        1.60      1.42 o 
  -3   0  13       14.90       14.92      0.65 o 
  -2   0  13        0.02        0.21      0.23 o 
  -1   0  13       99.42       99.24      1.50 o 
   0   0  13      119.09       94.07      1.35 o 
   1   0  13       30.83       27.05      0.67 o 
   2   0  13       47.79       47.12      1.13 o 
   3   0  13       15.36       14.89      0.89 o 
   4   0  13        0.46        0.27      0.51 o 
   5   0  13        2.28        1.47      0.67 o 
  -4   1  13        0.04        0.45      0.51 o 
  -3   1  13       22.38       22.76      1.50 o 
  -2   1  13        1.15        1.00      0.29 o 
  -1   1  13        3.36        3.16      0.29 o 
   0   1  13       33.59       31.83      0.71 o 
   1   1  13        0.00       -0.01      0.14 o 
   2   1  13        0.04       -0.11      0.19 o 
   3   1  13      558.54      558.84      8.03 o 
   4   1  13       11.94       10.96      1.44 o 
   5   1  13        0.14       -0.37      0.48 o 
  -4   2  13        0.58        0.71      0.53 o 
  -3   2  13        7.70        8.54      0.90 o 
  -2   2  13       44.96       44.74      0.98 o 
  -1   2  13        0.02       -0.20      0.20 o 
   0   2  13        1.03        0.82      0.17 o 
   1   2  13        0.24        0.08      0.15 o 
   2   2  13        0.15        0.09      0.21 o 
   3   2  13       32.86       31.82      1.04 o 
   4   2  13        0.04        0.01      0.46 o 
   5   2  13        1.10       -0.01      0.58 o 
  -4   3  13        1.69        1.73      0.60 o 
  -3   3  13        8.56        9.61      0.99 o 
  -2   3  13      149.27      146.40      2.66 o 
  -1   3  13       75.85       72.35      1.16 o 
   0   3  13        1.78        1.15      0.22 o 
   1   3  13        0.91        0.71      0.27 o 
   2   3  13        0.38        0.42      0.16 o 
   3   3  13        0.03        0.02      0.32 o 
   4   3  13        0.73        1.42      0.56 o 
   5   3  13        0.05       -0.36      0.45 o 
  -4   4  13        5.17        5.31      0.86 o 
  -3   4  13        0.02        0.16      0.43 o 
  -2   4  13        0.15        0.27      0.27 o 
  -1   4  13      343.06      348.90      3.89 o 
   0   4  13       17.40       18.70      0.63 o 
   1   4  13       11.89       10.91      0.53 o 
   2   4  13        8.68        8.70      0.51 o 
   3   4  13        1.27        0.47      0.36 o 
   4   4  13        0.06        0.78      0.53 o 
   5   4  13        2.04        1.52      0.72 o 
  -4   5  13        1.09        0.39      0.60 o 
  -3   5  13        6.90        8.56      0.99 o 
  -2   5  13       31.90       35.39      1.19 o 
  -1   5  13      174.93      175.21      2.31 o 
   0   5  13      150.46      150.49      1.95 o 
   1   5  13        0.34       -0.07      0.20 o 
   2   5  13        0.18        0.11      0.18 o 
   3   5  13        2.94        2.49      0.64 o 
   4   5  13        1.03        1.51      0.68 o 
   5   5  13       39.36       43.55      2.91 o 
  -3   6  13        3.14        3.37      0.70 o 
  -2   6  13        3.24        3.72      0.53 o 
  -1   6  13        5.78        5.94      0.55 o 
   0   6  13      420.42      422.21      4.64 o 
   1   6  13       26.51       26.88      0.81 o 
   2   6  13        3.35        3.28      0.35 o 
   3   6  13        3.26        2.71      0.73 o 
   4   6  13        0.64        0.88      0.61 o 
  -3   7  13        7.06        6.39      0.92 o 
  -2   7  13        2.11        2.10      0.47 o 
  -1   7  13        0.17        0.29      0.18 o 
   0   7  13        0.37        0.90      0.28 o 
   1   7  13       11.18       10.98      0.62 o 
   2   7  13        0.25        0.00      0.24 o 
   3   7  13        0.03        0.23      0.38 o 
   4   7  13        2.39        1.66      0.73 o 
  -2   8  13        0.69        0.97      0.41 o 
  -1   8  13        0.05        0.18      0.19 o 
   0   8  13        1.19        1.11      0.30 o 
   1   8  13       36.82       44.86      1.13 o 
   2   8  13        1.73        1.86      0.39 o 
   3   8  13        0.14        0.13      0.39 o 
  -2   9  13        0.49        0.34      0.42 o 
  -1   9  13        7.83        8.93      0.82 o 
   0   9  13        0.49        0.77      0.32 o 
   1   9  13       14.71       17.16      0.88 o 
   2   9  13        0.62        0.40      0.34 o 
   3   9  13        0.11       -0.14      0.47 o 
   0  10  13        0.03       -0.13      0.37 o 
   1  10  13        0.18       -0.05      0.33 o 
   0  -7  14        0.54        0.70      0.41 o 
   1  -7  14        0.13        0.06      0.35 o 
  -2  -6  14        0.59        0.85      0.61 o 
  -1  -6  14        8.05        7.31      0.73 o 
   0  -6  14        2.08        1.65      0.42 o 
   1  -6  14        1.50        1.97      0.44 o 
   2  -6  14        0.14        0.88      0.56 o 
  -2  -5  14        8.94        8.53      1.13 o 
  -1  -5  14        2.29        1.61      0.45 o 
   0  -5  14        1.29        1.12      0.37 o 
   1  -5  14        0.00       -0.27      0.28 o 
   2  -5  14       14.32       16.33      1.07 o 
   3  -5  14       82.87      108.55      3.48 o 
  -3  -4  14        3.22        2.37      0.65 o 
  -2  -4  14        2.85        2.38      0.49 o 
  -1  -4  14        2.00        2.43      0.38 o 
   0  -4  14      122.74      118.82      2.20 o 
   1  -4  14        6.63        5.00      0.54 o 
   2  -4  14        0.52        0.03      0.31 o 
   3  -4  14       10.49       11.14      1.18 o 
   4  -4  14        1.28        0.76      0.88 o 
  -3  -3  14        5.39        5.96      0.77 o 
  -2  -3  14       19.59       22.56      1.51 o 
  -1  -3  14        6.86        6.31      0.49 o 
   0  -3  14        1.42        1.35      0.28 o 
   1  -3  14        0.16        0.48      0.23 o 
   2  -3  14        2.51        2.46      0.45 o 
   3  -3  14       19.02       21.35      1.07 o 
   4  -3  14       79.16      104.27      4.68 o 
  -3  -2  14        0.52        0.20      0.35 o 
  -2  -2  14        5.39        5.25      0.56 o 
  -1  -2  14        0.14        0.18      0.22 o 
   0  -2  14        3.49        3.68      0.36 o 
   1  -2  14       32.05       31.57      0.88 o 
   2  -2  14        0.13        0.35      0.25 o 
   3  -2  14        0.01        0.13      0.27 o 
   4  -2  14        5.65        5.30      1.24 o 
  -4  -1  14        8.57        7.95      1.75 o 
  -3  -1  14        0.75        1.14      0.32 o 
  -2  -1  14        6.23        5.87      0.59 o 
  -1  -1  14        7.26        6.28      0.39 o 
   0  -1  14        1.66        1.18      0.25 o 
   1  -1  14        4.03        3.65      0.33 o 
   2  -1  14        0.34        1.07      0.91 o 
   3  -1  14        2.76        2.53      0.66 o 
   4  -1  14        2.97        2.92      0.88 o 
   5  -1  14        9.07        9.05      1.43 o 
  -4   0  14        7.49        6.27      0.94 o 
  -3   0  14        5.43        5.74      0.52 o 
  -2   0  14        1.70        1.05      0.44 o 
  -1   0  14        1.52        1.70      0.26 o 
   0   0  14       54.41       40.63      0.91 o 
   1   0  14       32.42       30.92      0.69 o 
   2   0  14       81.60       81.40      1.63 o 
   3   0  14        9.24        8.34      0.73 o 
   4   0  14        0.40        0.25      0.58 o 
   5   0  14        1.23        1.41      0.74 o 
  -4   1  14        0.11        1.03      0.61 o 
  -3   1  14       78.02       77.13      1.88 o 
  -2   1  14        0.54        0.05      0.25 o 
  -1   1  14       10.16       10.06      0.47 o 
   0   1  14        0.17        0.14      0.21 o 
   1   1  14        1.94        2.23      0.29 o 
   2   1  14       29.85       28.55      0.66 o 
   3   1  14       86.15       85.58      1.90 o 
   4   1  14        0.00        0.25      0.57 o 
   5   1  14        0.28        0.13      0.64 o 
  -4   2  14       11.95       14.19      2.00 o 
  -3   2  14        0.11       -0.21      0.43 o 
  -2   2  14       38.74       35.38      1.28 o 
  -1   2  14        0.39        0.07      0.19 o 
   0   2  14       88.56       88.89      1.29 o 
   1   2  14      189.26      149.22      1.99 o 
   2   2  14       38.02       38.84      0.83 o 
   3   2  14       70.28       71.66      1.73 o 
   4   2  14        3.33        3.62      0.70 o 
   5   2  14        0.00       -0.04      0.65 o 
  -4   3  14        1.60        1.43      0.67 o 
  -3   3  14        1.10        0.81      0.48 o 
  -2   3  14      130.73      124.51      2.98 o 
  -1   3  14        1.24        0.66      0.24 o 
   0   3  14        0.01       -0.16      0.16 o 
   1   3  14       25.41       25.76      0.74 o 
   2   3  14        0.05        0.11      0.17 o 
   3   3  14        2.57        2.95      0.46 o 
   4   3  14      189.79      194.46      4.71 o 
   5   3  14        4.17        2.00      1.03 o 
  -4   4  14        0.88        0.65      0.60 o 
  -3   4  14        0.00        0.23      0.46 o 
  -2   4  14       11.75       12.71      0.82 o 
  -1   4  14       16.35       16.63      0.63 o 
   0   4  14        0.09       -0.18      0.18 o 
   1   4  14       29.67       29.25      0.78 o 
   2   4  14       28.98       27.00      0.74 o 
   3   4  14        0.41        0.90      0.36 o 
   4   4  14        1.49        2.60      0.70 o 
   5   4  14        0.70       -0.48      0.53 o 
  -3   5  14        0.37        0.42      0.51 o 
  -2   5  14        0.76        0.55      0.33 o 
  -1   5  14        1.00        1.12      0.25 o 
   0   5  14        1.44        1.08      0.36 o 
   1   5  14        5.19        4.61      0.58 o 
   2   5  14        7.51        7.33      0.47 o 
   3   5  14        0.28       -0.05      0.32 o 
   4   5  14        0.05       -0.48      0.48 o 
  -3   6  14       14.58       18.96      1.46 o 
  -2   6  14        1.89        2.32      0.47 o 
  -1   6  14        4.10        4.83      0.53 o 
   0   6  14       49.84       52.96      1.16 o 
   1   6  14        1.35        1.10      0.30 o 
   2   6  14        0.24        0.44      0.33 o 
   3   6  14        0.69       -0.02      0.37 o 
   4   6  14        0.02       -0.13      0.57 o 
  -3   7  14        0.00        0.39      0.58 o 
  -2   7  14        7.38        9.21      1.01 o 
  -1   7  14       26.50       30.21      0.84 o 
   0   7  14       83.16       88.31      1.98 o 
   1   7  14       25.90       24.29      0.87 o 
   2   7  14        0.01       -0.21      0.27 o 
   3   7  14        0.01        0.25      0.40 o 
   4   7  14        0.58       -0.21      0.67 o 
  -2   8  14        0.01        0.11      0.39 o 
  -1   8  14        0.01       -0.01      0.23 o 
   0   8  14        2.03        2.40      0.43 o 
   1   8  14       97.42       99.63      2.65 o 
   2   8  14        7.89        6.13      0.58 o 
   3   8  14        1.64        1.63      0.48 o 
  -1   9  14        9.47       11.20      0.92 o 
   0   9  14        2.43        2.70      0.40 o 
   1   9  14        8.59        8.12      0.84 o 
   2   9  14        3.33        2.73      0.58 o 
  -1  -6  15        0.06       -0.11      0.40 o 
   0  -6  15        1.29        1.57      0.43 o 
   1  -6  15        0.16        0.16      0.37 o 
   2  -6  15       34.13       43.16      3.73 o 
  -2  -5  15        1.95        3.23      1.42 o 
  -1  -5  15        3.46        3.24      0.53 o 
   0  -5  15        1.02        0.42      0.36 o 
   1  -5  15        0.38        0.20      0.33 o 
   2  -5  15        0.10       -0.35      0.35 o 
   3  -5  15        3.71        4.11      0.67 o 
  -2  -4  15        0.24        0.54      0.47 o 
  -1  -4  15        1.34        1.19      0.68 o 
   0  -4  15        0.68        1.20      0.36 o 
   1  -4  15        2.53        1.96      0.40 o 
   2  -4  15        0.74        1.08      0.40 o 
   3  -4  15        0.36        0.21      0.38 o 
  -3  -3  15        0.18        0.11      0.39 o 
  -2  -3  15       73.61       76.39      1.93 o 
  -1  -3  15       28.52       29.76      1.02 o 
   0  -3  15        9.42        7.74      0.66 o 
   1  -3  15        0.20        0.21      0.29 o 
   2  -3  15        0.12        0.07      0.30 o 
   3  -3  15        3.28        1.92      0.73 o 
   4  -3  15       26.75       33.23      2.68 o 
  -3  -2  15        1.57        1.62      0.47 o 
  -2  -2  15        4.63        4.00      0.64 o 
  -1  -2  15        2.42        1.63      0.35 o 
   0  -2  15        0.15       -0.17      0.20 o 
   1  -2  15       26.15       23.01      0.81 o 
   2  -2  15       25.16       25.81      1.09 o 
   3  -2  15        0.96        1.07      0.69 o 
   4  -2  15        0.63        0.38      0.75 o 
  -3  -1  15        4.62        4.40      0.82 o 
  -2  -1  15       24.51       26.78      1.13 o 
  -1  -1  15      172.24      153.89      2.14 o 
   0  -1  15       38.24       32.78      0.92 o 
   1  -1  15        0.62        0.68      0.23 o 
   2  -1  15        0.40       -0.12      0.23 o 
   3  -1  15        0.36        0.54      0.46 o 
   4  -1  15        8.50       10.65      1.59 o 
  -3   0  15        0.09        0.01      0.29 o 
  -2   0  15        3.26        3.11      0.46 o 
  -1   0  15       31.15       31.24      0.89 o 
   0   0  15        1.67        1.03      0.25 o 
   1   0  15       20.64       19.70      0.63 o 
   2   0  15       65.60       64.02      1.46 o 
   3   0  15        0.22       -0.08      0.28 o 
   4   0  15        0.73        1.41      0.74 o 
  -4   1  15        0.05       -0.31      0.51 o 
  -3   1  15        4.43        3.67      0.41 o 
  -2   1  15        0.12       -0.23      0.23 o 
  -1   1  15        0.54        0.12      0.21 o 
   0   1  15        3.70        3.21      0.36 o 
   1   1  15        0.09        0.09      0.20 o 
   2   1  15       11.13        9.92      0.45 o 
   3   1  15        2.50        2.32      0.42 o 
   4   1  15        0.14       -0.55      0.55 o 
   5   1  15        3.09        2.23      0.91 o 
  -3   2  15        1.90        1.91      0.58 o 
  -2   2  15        0.01       -0.09      0.22 o 
  -1   2  15        0.01       -0.07      0.20 o 
   0   2  15        1.93        1.68      0.29 o 
   1   2  15        5.49        4.08      0.37 o 
   2   2  15        2.81        2.98      0.29 o 
   3   2  15        0.39        0.46      0.33 o 
   4   2  15        0.03       -0.05      0.67 o 
   5   2  15        0.01       -0.59      0.59 o 
  -3   3  15        0.43        1.06      0.57 o 
  -2   3  15       24.42       24.75      0.95 o 
  -1   3  15        3.33        4.39      0.48 o 
   0   3  15        7.09        7.42      0.60 o 
   1   3  15        8.68        6.75      0.44 o 
   2   3  15        0.04        0.07      0.17 o 
   3   3  15        3.12        2.35      0.45 o 
   4   3  15        0.01        0.54      0.57 o 
  -3   4  15       42.13       48.30      3.29 o 
  -2   4  15        1.79        1.56      0.41 o 
  -1   4  15       15.42       15.22      0.64 o 
   0   4  15        0.62        0.14      0.24 o 
   1   4  15       11.72       10.51      0.60 o 
   2   4  15       69.91       64.29      1.25 o 
   3   4  15       19.01       21.70      1.07 o 
   4   4  15       18.51       16.17      1.87 o 
  -3   5  15        0.42        0.62      0.58 o 
  -2   5  15        2.02        2.33      0.49 o 
  -1   5  15       77.71       80.35      1.65 o 
   0   5  15        0.16       -0.21      0.21 o 
   1   5  15        1.53        1.55      0.33 o 
   2   5  15        0.03        0.09      0.22 o 
   3   5  15        0.45        0.90      0.41 o 
   4   5  15        2.16        0.86      0.65 o 
  -3   6  15        7.51       11.12      1.46 o 
  -2   6  15        4.79        5.64      0.68 o 
  -1   6  15        2.61        2.79      0.34 o 
   0   6  15        2.46        2.95      0.39 o 
   1   6  15        0.46       -0.10      0.28 o 
   2   6  15       13.88       13.02      0.65 o 
   3   6  15       27.76       34.05      1.41 o 
   4   6  15        2.09        3.31      2.49 o 
  -2   7  15        0.10        0.00      0.38 o 
  -1   7  15        1.00        0.78      0.27 o 
   0   7  15       20.44       21.35      0.84 o 
   1   7  15        3.79        3.22      0.46 o 
   2   7  15        1.52        1.61      0.37 o 
   3   7  15        2.70        3.59      0.65 o 
  -1   8  15        1.12        1.88      0.49 o 
   0   8  15        3.07        3.64      0.47 o 
   1   8  15        0.88        1.18      0.35 o 
   2   8  15        0.00       -0.28      0.28 o 
   3   8  15        0.86        0.63      0.49 o 
   0   9  15        7.55        7.89      0.70 o 
   1   9  15        6.72        5.33      0.58 o 
  -1  -5  16        0.64        0.44      0.39 o 
   0  -5  16       27.63       35.34      1.25 o 
   1  -5  16        1.69        1.35      0.43 o 
   2  -5  16        7.31        6.01      0.82 o 
  -2  -4  16        2.05        1.73      0.56 o 
  -1  -4  16        0.30        0.89      0.36 o 
   0  -4  16        1.63        2.40      0.43 o 
   1  -4  16       19.93       23.98      1.64 o 
   2  -4  16        0.74        1.79      0.50 o 
   3  -4  16       83.72       97.23      2.74 o 
  -2  -3  16        1.43        1.37      0.51 o 
  -1  -3  16        0.51        0.30      0.30 o 
   0  -3  16        5.22        4.93      0.53 o 
   1  -3  16        0.29        0.42      0.34 o 
   2  -3  16        0.45        0.22      0.35 o 
   3  -3  16        2.80        3.27      0.62 o 
  -3  -2  16        0.46       -0.11      0.43 o 
  -2  -2  16        7.08        7.04      0.90 o 
  -1  -2  16        0.23       -0.25      0.25 o 
   0  -2  16        0.94        1.30      0.30 o 
   1  -2  16        3.58        4.26      0.46 o 
   2  -2  16        2.13        2.16      0.48 o 
   3  -2  16        0.00       -0.06      0.33 o 
   4  -2  16        5.83        3.30      1.20 o 
  -3  -1  16        0.00        0.08      0.49 o 
  -2  -1  16        0.58        0.23      0.35 o 
  -1  -1  16       53.27       47.08      1.13 o 
   0  -1  16       20.83       19.54      0.92 o 
   1  -1  16        9.99        9.49      0.60 o 
   2  -1  16        2.01        2.08      0.38 o 
   3  -1  16        0.34        0.10      0.36 o 
   4  -1  16        0.02       -0.41      0.62 o 
  -3   0  16       20.46       22.72      0.99 o 
  -2   0  16        0.97        1.38      0.40 o 
  -1   0  16        0.01       -0.12      0.20 o 
   0   0  16        0.18       -0.22      0.23 o 
   1   0  16        2.59        2.47      0.34 o 
   2   0  16        4.36        4.89      1.13 o 
   3   0  16       19.08       19.89      1.17 o 
   4   0  16        0.59        1.69      0.86 o 
  -3   1  16        0.84        0.34      0.46 o 
  -2   1  16       10.85       12.54      0.77 o 
  -1   1  16       22.79       22.04      0.81 o 
   0   1  16      299.41      260.89      3.46 o 
   1   1  16       51.80       48.49      1.09 o 
   2   1  16        3.01        1.98      0.26 o 
   3   1  16        0.42        0.04      0.36 o 
   4   1  16        0.88        1.27      0.78 o 
  -3   2  16        0.00        0.26      0.40 o 
  -2   2  16       10.77       11.08      0.65 o 
  -1   2  16        7.03        8.62      0.52 o 
   0   2  16       31.23       31.38      0.92 o 
   1   2  16        3.11        2.22      0.34 o 
   2   2  16       13.07       12.21      0.53 o 
   3   2  16       12.89       11.51      1.15 o 
   4   2  16        4.56        6.00      1.29 o 
  -3   3  16        0.00        0.00      0.50 o 
  -2   3  16        3.12        3.31      0.45 o 
  -1   3  16        6.27        7.73      0.50 o 
   0   3  16       13.09       13.39      0.61 o 
   1   3  16       58.51       52.92      1.21 o 
   2   3  16        5.66        5.06      0.59 o 
   3   3  16        4.51        3.64      0.55 o 
   4   3  16        0.82        0.55      0.57 o 
  -3   4  16        4.69        4.66      1.07 o 
  -2   4  16        0.27        0.47      0.31 o 
  -1   4  16        2.50        2.99      0.38 o 
   0   4  16        2.49        2.26      0.29 o 
   1   4  16        5.69        5.71      0.49 o 
   2   4  16        2.69        2.55      0.44 o 
   3   4  16        1.35        2.05      0.48 o 
   4   4  16        4.14        5.27      0.91 o 
  -3   5  16        1.64        1.35      0.91 o 
  -2   5  16        0.35        1.05      0.61 o 
  -1   5  16        2.00        1.52      0.33 o 
   0   5  16        3.53        2.97      0.39 o 
   1   5  16        0.16       -0.23      0.23 o 
   2   5  16        4.00        3.92      0.40 o 
   3   5  16        0.01       -0.16      0.38 o 
   4   5  16        0.03        0.19      0.64 o 
  -2   6  16       39.66       45.26      1.55 o 
  -1   6  16        0.06        0.08      0.24 o 
   0   6  16        0.01       -0.12      0.26 o 
   1   6  16        0.44       -0.16      0.35 o 
   2   6  16        0.00        0.20      0.28 o 
   3   6  16        5.22        4.88      1.29 o 
  -2   7  16        0.19       -0.28      0.40 o 
  -1   7  16        1.02        0.71      0.30 o 
   0   7  16        9.24        8.51      0.66 o 
   1   7  16        1.83        1.69      0.40 o 
   2   7  16        0.80        0.11      0.31 o 
   3   7  16        4.61        3.72      0.56 o 
  -1   8  16       11.99       12.94      0.98 o 
   0   8  16        0.25        0.85      0.36 o 
   1   8  16        0.00       -0.32      0.32 o 
   2   8  16        0.10       -0.34      0.34 o 
   0  -5  17        2.17        2.22      0.50 o 
   1  -5  17        1.27        2.01      0.49 o 
  -1  -4  17        0.00       -0.02      0.36 o 
   0  -4  17        2.54        3.87      0.53 o 
   1  -4  17        2.60        3.31      0.54 o 
   2  -4  17        0.53        0.64      0.50 o 
  -2  -3  17        1.53        2.70      0.61 o 
  -1  -3  17        0.21        0.37      0.36 o 
   0  -3  17       18.07       21.30      0.98 o 
   1  -3  17       58.64       66.99      2.11 o 
   2  -3  17        0.48        0.20      0.41 o 
   3  -3  17        0.52        0.63      0.71 o 
  -2  -2  17       32.39       33.87      1.55 o 
  -1  -2  17        3.82        3.12      0.50 o 
   0  -2  17        0.38        0.06      0.26 o 
   1  -2  17        1.25        1.07      0.40 o 
   2  -2  17       34.37       42.57      1.53 o 
   3  -2  17        0.06        0.55      0.46 o 
  -2  -1  17        2.19        2.74      0.58 o 
  -1  -1  17        6.78        5.79      0.64 o 
   0  -1  17        6.26        5.09      0.48 o 
   1  -1  17       14.68       15.86      0.82 o 
   2  -1  17       15.87       18.23      0.86 o 
   3  -1  17        4.15        3.54      0.64 o 
   4  -1  17        3.68        5.52      1.40 o 
  -3   0  17        0.12        0.58      0.39 o 
  -2   0  17        1.11        0.48      0.39 o 
  -1   0  17        0.26        0.64      0.27 o 
   0   0  17        0.53       -0.23      0.23 o 
   1   0  17        0.04        0.07      0.29 o 
   2   0  17        0.22       -0.05      0.27 o 
   3   0  17       21.49       24.11      3.79 o 
   4   0  17        0.05        0.79      0.77 o 
  -3   1  17        7.13        7.87      0.74 o 
  -2   1  17        0.09        0.17      0.39 o 
  -1   1  17        1.97        2.72      0.40 o 
   0   1  17        1.39        1.14      0.31 o 
   1   1  17        1.32        1.14      0.28 o 
   2   1  17        4.82        4.78      0.78 o 
   3   1  17        0.86       -0.02      0.40 o 
   4   1  17        0.01        0.10      0.81 o 
  -3   2  17        8.15        6.85      1.06 o 
  -2   2  17       33.68       41.93      1.11 o 
  -1   2  17        0.01        0.06      0.25 o 
   0   2  17        8.92        6.80      0.53 o 
   1   2  17        0.08       -0.24      0.24 o 
   2   2  17        5.14        3.96      0.37 o 
   3   2  17        7.16        7.18      0.72 o 
   4   2  17        1.95        1.17      0.92 o 
  -3   3  17        0.58       -0.53      0.53 o 
  -2   3  17        1.18        1.17      0.48 o 
  -1   3  17        6.27        6.81      0.51 o 
   0   3  17        2.22        1.25      0.32 o 
   1   3  17      128.21      116.63      1.98 o 
   2   3  17       18.67       17.43      0.82 o 
   3   3  17        0.95        0.78      0.44 o 
   4   3  17        1.56        1.71      1.01 o 
  -2   4  17        9.71        9.26      0.87 o 
  -1   4  17       38.87       44.91      1.13 o 
   0   4  17        6.17        6.34      0.46 o 
   1   4  17        2.39        2.72      0.39 o 
   2   4  17        1.73        2.04      0.55 o 
   3   4  17        0.94        0.74      0.52 o 
   4   4  17        0.04       -0.24      0.53 o 
  -2   5  17        0.03        0.14      0.33 o 
  -1   5  17        0.57        0.57      0.28 o 
   0   5  17       19.36       22.99      0.76 o 
   1   5  17        8.65        8.76      0.63 o 
   2   5  17       66.45       67.92      2.08 o 
   3   5  17        5.80        5.08      0.71 o 
  -2   6  17        0.08        0.13      0.36 o 
  -1   6  17        0.00       -0.13      0.24 o 
   0   6  17        0.04        0.38      0.31 o 
   1   6  17        5.42        6.10      0.56 o 
   2   6  17        4.19        4.91      0.50 o 
   3   6  17        4.31        4.41      0.62 o 
  -1   7  17        0.02        0.20      0.43 o 
   0   7  17        0.27        0.36      0.31 o 
   1   7  17        0.01       -0.30      0.30 o 
   2   7  17        0.67        0.77      0.42 o 
   0   8  17        0.38        0.49      0.37 o 
   1   8  17        2.22        3.86      0.53 o 
   0  -4  18        0.20        0.60      0.41 o 
   1  -4  18        0.15       -0.37      0.37 o 
  -1  -3  18        0.01       -0.07      0.36 o 
   0  -3  18        1.08        0.79      0.40 o 
   1  -3  18        7.60        8.04      0.93 o 
   2  -3  18        4.51        5.45      0.82 o 
  -1  -2  18        0.87        1.22      0.39 o 
   0  -2  18        0.22        0.50      0.35 o 
   1  -2  18        8.96        8.07      0.74 o 
   2  -2  18        0.17        0.37      0.50 o 
   3  -2  18        2.79        2.66      0.65 o 
  -2  -1  18        0.15        0.22      0.46 o 
  -1  -1  18        0.29        0.26      0.32 o 
   0  -1  18        2.02        2.40      0.42 o 
   1  -1  18       31.42       33.59      1.26 o 
   2  -1  18       27.00       31.03      1.72 o 
   3  -1  18        0.44        1.27      0.51 o 
  -2   0  18        0.22       -0.13      0.47 o 
  -1   0  18       65.91       61.31      1.36 o 
   0   0  18        0.19       -0.26      0.26 o 
   1   0  18        0.85        0.86      0.30 o 
   2   0  18        0.80        0.37      0.32 o 
   3   0  18       13.08       15.25      1.24 o 
  -2   1  18        4.49        5.54      0.66 o 
  -1   1  18        4.36        4.54      0.72 o 
   0   1  18        3.48        2.15      0.38 o 
   1   1  18        1.25        0.36      0.34 o 
   2   1  18       20.08       23.04      1.04 o 
   3   1  18       27.14       31.95      1.58 o 
  -2   2  18       11.29       14.06      0.77 o 
  -1   2  18        0.43        0.24      0.29 o 
   0   2  18       11.44        9.13      0.63 o 
   1   2  18        1.97        1.19      0.29 o 
   2   2  18        0.03        0.01      0.32 o 
   3   2  18        2.73        2.20      1.13 o 
  -2   3  18        4.08        3.92      0.47 o 
  -1   3  18        0.23        0.45      0.29 o 
   0   3  18        0.35        0.70      0.41 o 
   1   3  18       10.90        9.59      0.64 o 
   2   3  18        0.47       -0.12      0.25 o 
   3   3  18        2.27        2.29      0.53 o 
  -2   4  18        4.39        3.88      0.56 o 
  -1   4  18        9.12       10.96      0.65 o 
   0   4  18        0.52        0.35      0.41 o 
   1   4  18        7.50        8.13      0.77 o 
   2   4  18        0.89        0.85      0.30 o 
   3   4  18        2.01        1.68      0.55 o 
  -2   5  18        0.75       -0.12      0.42 o 
  -1   5  18        7.25        8.47      0.58 o 
   0   5  18        0.38        0.33      0.28 o 
   1   5  18        1.05        1.42      0.38 o 
   2   5  18        7.37        5.74      0.52 o 
   3   5  18        1.04        0.43      0.48 o 
  -1   6  18       16.51       15.45      1.62 o 
   0   6  18       33.69       42.82      1.03 o 
   1   6  18        1.60        1.40      0.39 o 
   2   6  18        2.34        1.64      0.37 o 
   0   7  18        0.37        0.00      0.29 o 
   1   7  18        9.82       10.99      0.89 o 
  -1  -2  19       12.20       15.72      1.07 o 
   0  -2  19        0.13       -0.24      0.32 o 
   1  -2  19        2.05        3.15      0.56 o 
   2  -2  19        0.88        0.88      0.60 o 
  -1  -1  19        2.49        3.12      0.47 o 
   0  -1  19        0.81        0.33      0.31 o 
   1  -1  19        1.15        1.72      0.50 o 
   2  -1  19       33.01       39.07      1.79 o 
  -1   0  19        1.18        1.74      0.37 o 
   0   0  19        0.05        0.24      0.34 o 
   1   0  19        0.06        0.28      0.36 o 
   2   0  19        3.50        2.01      0.75 o 
   3   0  19        1.23        0.89      0.58 o 
  -2   1  19        0.51        2.38      1.40 o 
  -1   1  19        4.97        5.01      0.54 o 
   0   1  19        1.39        1.94      0.45 o 
   1   1  19        3.48        3.36      0.44 o 
   2   1  19        6.80        6.17      0.99 o 
   3   1  19        0.57        0.65      0.56 o 
  -2   2  19       13.73       17.06      1.94 o 
  -1   2  19        0.35        0.92      0.41 o 
   0   2  19       26.23       23.32      0.97 o 
   1   2  19        3.28        5.67      0.47 o 
   2   2  19        0.60        0.17      0.38 o 
   3   2  19        2.93        3.52      0.77 o 
  -1   3  19        6.53        8.05      0.62 o 
   0   3  19        0.57        0.44      0.33 o 
   1   3  19        0.52        0.60      0.29 o 
   2   3  19        1.41        2.54      0.63 o 
   3   3  19        6.43        6.10      0.76 o 
  -1   4  19       30.24       39.87      2.72 o 
   0   4  19        0.07       -0.08      0.30 o 
   1   4  19       20.84       19.45      1.20 o 
   2   4  19        0.00        0.16      0.45 o 
   3   4  19        0.00       -0.35      0.69 o 
  -1   5  19        0.16       -0.42      0.43 o 
   0   5  19        2.27        2.35      0.43 o 
   1   5  19        0.14        0.27      0.34 o 
   2   5  19        8.42        7.54      1.10 o 
   0   6  19        0.54        0.68      0.34 o 
   1   6  19        0.67        0.93      0.38 o 
   0  -1  20        0.58       -0.37      0.37 o 
   1  -1  20        0.33       -0.32      0.44 o 
   0   0  20       44.64       63.15      3.01 o 
   1   0  20        0.32       -0.29      0.36 o 
   2   0  20        3.99        7.04      0.95 o 
  -1   1  20        0.69        0.96      0.35 o 
   0   1  20        0.24        0.33      0.34 o 
   1   1  20        1.81        2.48      0.47 o 
   2   1  20        3.20        3.58      0.60 o 
  -1   2  20        5.01        4.68      0.78 o 
   0   2  20        6.98        7.32      0.63 o 
   1   2  20        7.44        9.84      0.91 o 
   2   2  20        0.70        0.76      0.49 o 
  -1   3  20        0.67        0.43      0.38 o 
   0   3  20        7.28        7.65      0.65 o 
   1   3  20        4.39        5.03      0.49 o 
   2   3  20        0.17        0.23      0.46 o 
   0   4  20        2.82        4.55      0.55 o 
   1   4  20        0.23        0.00      0.29 o 
   2   4  20        3.85        5.35      0.75 o 
   1   5  20        0.56        0.13      0.44 o 
                                                 
